# Supplementary material for: Genome assembly and chemogenomic profiling of National Flower of Singapore Papilionanthe Miss Joaquim ‘Agnes’ reveals metabolic pathways regulating floral traits
Source: Commun Biol. 2022 Sep 15;5:967. doi: 10.1038/s42003-022-03940-6 (PMC9477820; doi:10.1038/s42003-022-03940-6)
Supplement: Supplementary file 4 — Supplementary Data 1-20 [file 42003_2022_3940_MOESM4_ESM.xlsx]

## Sheet: List of Supplementary Data
Supplementary Data
Supplementary Data 1	Size of Assembly Scaffolds post proximity ligation scaffolding
Supplementary Data 2	Genome Assembly Stats
Supplementary Data 3	Repeat elements masked by Repeat Masker
Supplementary Data 4	Duplicated genesets in PMJ
Supplementary Data 5	MADS-box TF Genes in Ple. Miss Joaquim 'Agnes'
Supplementary Data 6	Enzymes involved in Anthocyanin Pathway
Supplementary Data 7	Enzymes involved in Stillbenoid/Phenylpropanoid Pathway
Supplementary Data 8	Curated volatiles identified using GC-HRMS in positive/negative mode
Supplementary Data 9	Curated Volatile identified using GC-HRMS and their smell profile
Supplementary Data 10	beta-ionone synthesis via carotenoid pathway
Supplementary Data 11	ONT Library Statistics
Supplementary Data 12	Shotgun WGS Library Statistics
Supplementary Data 13	Omni-C Library Statistics
Supplementary Data 14	RNA-Seq Library Statistics
Supplementary Data 15	Source data behind Figure 5b
Supplementary Data 16	Source data behind Figure 6a
Supplementary Data 17	Wilcoxon pairwise test across tissue group for Figure 6a (* p <= 0.05, ** p <0.01)
Supplementary Data 18	Source data behind Fig. 6b
Supplementary Data 19	Source data behind Figure 8d
Supplementary Data 20	Wilcoxon pairwise test across tissue group for Figure 8d (* p <= 0.05, ** p <0.01)

## Sheet: Supplementary Data 1
Table S1: Size of Assembly Scaffolds post proximity ligation scaffolding
Scaffolds	Size (Mb)​
scaffold_1	191277244
scaffold_2	182825884
scaffold_3	181220745
scaffold_4	178137977
scaffold_5	172391185
scaffold_6	161284546
scaffold_7	160140030
scaffold_8	159454181
scaffold_9	148759765
scaffold_10	129553458
scaffold_11	121860744
scaffold_12	119188562
scaffold_13	103992806
scaffold_14	79999602
scaffold_15	76329515
scaffold_16	73569654
scaffold_17	71614986
scaffold_18	68592856
scaffold_19	67460270

## Sheet: Supplementary Data 2
Table S2: PMJ Assembly assessment
A. BUSCO score for viridiplantae
BUSCO (n=1614)	Assembly	Annotation
Complete BUSCOs (C)	0.955	0.918
Complete and single-copy BUSCOs (S)	0.883	0.843
Complete and duplicated BUSCOs (D)	0.072	0.075
Fragmented BUSCOs (F)	0.012	0.026
Missing BUSCOs (M)	0.033	0.056
B. Final genome assembly of VMJ using ONT + Hi-C
Assembly Stats	VMJ ( ONT + Hi-C)
Contigs	6114
Longest Scaffold	191.3Mb
Assembly Size	2.57Gb
GC content	0.3527
N50 (Scaffold)	159.5Mb
L50 ( Scaffold)	8
N75 (Scaffold)	104Mb
L75 (Scaffold)	13
C. Genome QV and completeness evaluation using merqury
Merqury	QV	Completeness
VMJ Assembly	27.5	73.5

## Sheet: Supplementary Data 3
Table S3: Repeat elements masked by Repeat Masker
bases masked:	1979214364 bp (78.26%)
	number of elements	length occupied	Percentage of seqence
Retroelements	958889	1340091532	0.5299
SINEs:	0	0	0
Penelope	0	0	0
LINEs:	126710	115750063	0.0458
CRE/SLACS	0	0	0
L2/CR1/Rex	0	0	0
R1/LOA/Jockey	0	0	0
R2/R4/NeSL	0	0	0
RTE/Bov-B	56458	42150436	0.0167
L1/CIN4	70252	73599627	0.0291
LTR elements:	832179	1224341469	0.4841
BEL/Pao	0	0	0
Ty1/Copia	192712	212648442	0.0841
Gypsy/DIRS1	469892	923566338	0.3652
Retroviral	0	0	0
DNA transposons	55724	38531698	0.0152
hobo-Activator	7963	2936889	0.0012
Tc1-IS630-Pogo	0	0	0
En-Spm	0	0	0
MuDR-IS905	0	0	0
PiggyBac	0	0	0
Tourist/Harbinger	21436	17235456	0.0068
Other (Mirage, P-element, Transib)	0	0	0
Rolling-circles	3348	981707	0.0004
Unclassified:	1323207	556338805	0.22
Total interspersed repeats:		1934962035	0.7651
Small RNA:	300	301156	0.0001
Satellites:	266	92880	0
Simple repeats:	452467	39509354	0.0156
Low complexity:	60011	3367232	0.0013

## Sheet: Supplementary Data 4
Table S4: Phylogeny and summary of Gene Duplication Events
Species	Duplication (all)	Duplication(50% support)
Gossypium raimondii	50297	50297
Theobroma cacao	14857	14857
Sorghum bicolor	15413	15413
Oryza sativa	18263	18263
Vanilla planifolia	6432	6432
Populus trichocarpa	29851	29851
Ananas comosus	7281	7281
Zea mays	86133	86133
Dendrobium catenatum	7997	7997
Phalaenopsis equestris	11651	11651
Asparagus officinalis	6981	6981
Musa Acuminata	12320	12320
Papilionanthe Miss Joaquim ‘Agnes’	10433	10433
Vitis vinifera	28991	28991
Tree Node	Duplication (all)	Duplication(50% support)
MRCA	9219	1525
N1	2413	1536
N2	5725	681
N3	1726	1224
N4	381	67
N5	692	170
N6	477	280
N7	1544	1127
N12	584	584
N13	2292	2292
N10	1655	1206
N11	4754	3859
N9	1231	1231
N8	377	242

## Sheet: Supplementary Data 5
Table S5: MADS-box TF Genes in Ple. Miss Joaquim 'Agnes'
PMJ geneid	Pfam domain	Domain	Similar to	MADS-class
PMJ10398-RA	PF00319	MADS-box TF	MADS3	C-Class
PMJ18619-RA	PF00319	MADS-box TF	AGL66	MIKC*
PMJ02854-RA	PF00319	MADS-box TF	AG2	C-Class
PMJ07490-RA	PF00319	MADS-box TF	AG2	C-Class
PMJ13841-RA	PF00319	MADS-box TF	AG2	C-Class
PMJ19411-RA	PF00319	MADS-box TF	AG2	C-Class
PMJ28518-RA	PF00319	MADS-box TF	AGL104	MIKC*
PMJ04296-RA	PF00319	MADS-box TF	AGL2	E-Class
PMJ28721-RA	PF00319	MADS-box TF	AGL6	MIKC*
PMJ28750-RA	PF00319	MADS-box TF	AGL6	MIKC*
PMJ30229-RA	PF00319	MADS-box TF	AGL6	MIKC*
PMJ03883-RA	PF00319	MADS-box TF	AGL61	Ma
PMJ07729-RA	PF00319	MADS-box TF	AGL61	Ma
PMJ29367-RA	PF00319	MADS-box TF	AGL61	Ma
PMJ18840-RA	PF00319	MADS-box TF	AGL61	Ma
PMJ07725-RA	PF00319	MADS-box TF	AGL62	Ma
PMJ07731-RA	PF00319	MADS-box TF	AGL62	Ma
PMJ07739-RA	PF00319	MADS-box TF	AGL62	Ma
PMJ21475-RA	PF00319	MADS-box TF	AGL62	Ma
PMJ18617-RA	PF00319	MADS-box TF	AGL66	Ma
PMJ30599-RA	PF00319	MADS-box TF	AGL8	A-Class
PMJ02015-RA	PF00319	MADS-box TF	AGL80	My
PMJ02027-RA	PF00319	MADS-box TF	AGL80	My
PMJ12704-RA	PF00319	MADS-box TF	AGL80	My
PMJ16307-RA	PF00319	MADS-box TF	AGL80	My
PMJ23833-RA	PF00319	MADS-box TF	AGL80	My
PMJ20198-RA	PF00319	MADS-box TF	AGL9	E-Class
PMJ21090-RA	PF00319	MADS-box TF	AGL9	E-Class
PMJ19629-RA	PF00319	MADS-box TF	CMB1	E-Class
PMJ21413-RA	PF00319	MADS-box TF	CMB1	E-Class
PMJ14511-RA	PF00319	MADS-box TF	M17
PMJ04544-RA	PF00319	MADS-box TF	MADS16	B-Class
PMJ07137-RA	PF00319	MADS-box TF	MADS16	B-Class
PMJ09767-RA	PF00319	MADS-box TF	MADS16	B-Class
PMJ10729-RA	PF00319	MADS-box TF	MADS16	B-Class
PMJ10830-RA	PF00319	MADS-box TF	MADS16	B-Class
PMJ15099-RA	PF00319	MADS-box TF	MADS16	B-Class
PMJ29854-RA	PF00319	MADS-box TF	MADS16	B-Class
PMJ21414-RA	PF00319	MADS-box TF	MADS18	A-Class
PMJ24138-RA	PF00319	MADS-box TF	MADS2	B-Class
PMJ04597-RA	PF00319	MADS-box TF	MADS21	D-Class
PMJ04602-RA	PF00319	MADS-box TF	MADS21	D-Class
PMJ07748-RA	PF00319	MADS-box TF	MADS21	D-Class
PMJ28394-RA	PF00319	MADS-box TF	MADS21	D-Class
PMJ28831-RA	PF00319	MADS-box TF	MADS21	D-Class
PMJ07741-RA	PF00319	MADS-box TF	MADS23	MIKC*
PMJ21811-RA	PF00319	MADS-box TF	MADS23	MIKC*
PMJ21815-RA	PF00319	MADS-box TF	MADS23	MIKC*
PMJ21817-RA	PF00319	MADS-box TF	MADS23	MIKC*
PMJ25244-RA	PF00319	MADS-box TF	MADS23	MIKC*
PMJ04151-RA	PF00319	MADS-box TF	MADS27	AGL17
PMJ14840-RA	PF00319	MADS-box TF	MADS32	B-Class
PMJ10610-RA	PF00319	MADS-box TF	MADS50	MIKC*
PMJ24248-RA	PF00319	MADS-box TF	MADS56	MIKC*
PMJ25802-RA	PF00319	MADS-box TF	MADS57	MIKC*
PMJ23530-RA	PF00319	MADS-box TF	MADS6	MIKC*
PMJ23551-RA	PF00319	MADS-box TF	MADS6	MIKC*
PMJ28823-RA	PF00319	MADS-box TF	PHE1	My
PMJ28824-RA	PF00319	MADS-box TF	PHE1	My
PMJ28826-RA	PF00319	MADS-box TF	PHE1	My
PMJ28825-RA	PF00319	MADS-box TF	AGL8	A-Class
PMJ28833-RA	PF00319	MADS-box TF	AGL8	A-Class
PMJ28834-RA	PF00319	MADS-box TF	AGL8	A-Class
PMJ14596-RA	PF00319	MADS-box TF	SVP	B-Class
PMJ12347-RA	PF00319	MADS-box TF	MADS16	B-Class
PMJ19622-RA	PF00319	MADS-box TF	AP1	A-Class
PMJ25787-RA	PF00319	MADS-box TF	MADS57	MIKC*

## Sheet: Supplementary Data 6
Table S6: Enzymes involved in Anthocyanin Pathway
PMJ Gene ID	Gene name	Description	EC	KEGG_Reaction	Anthocyanin Compound class
PMJ06541-RA	-	Belongs to the chalcone isomerase family	5.5.1.6	R02446,R06556,R07990,R07995	-
PMJ06585-RA	-	Belongs to the chalcone isomerase family	5.5.1.6	R02446,R06556,R07990,R07995	-
PMJ29354-RA	-	Belongs to the chalcone isomerase family	5.5.1.6	R02446,R06556,R07990,R07995	-
PMJ04235-RA	-	Belongs to the chalcone stilbene synthases family	2.3.1.159,2.3.1.74,2.3.1.95	R01613,R01614,R06568,R07250,R07987,R07988,R07989	-
PMJ04236-RA	-	Belongs to the chalcone stilbene synthases family	2.3.1.217,2.3.1.74	R01613,R06568,R07987,R07988,R07989,R08808,R08810	-
PMJ11961-RA	-	Belongs to the cytochrome P450 family	1.14.13.88	R02442,R03124,R03639,R04902,R06537,R06538,R10258,R10260	-
PMJ20571-RA	-	Caffeoyl-CoA	2.1.1.104,2.1.1.336	R01942,R06578,R08437,R08987	-
PMJ20572-RA	-	Caffeoyl-CoA	2.1.1.104,2.1.1.336	R01942,R06578,R08437,R08987	-
PMJ20600-RA	-	caffeoyl-CoA O-methyltransferase	2.1.1.104,2.1.1.175	R01942,R06578	-
PMJ20601-RA	-	caffeoyl-CoA O-methyltransferase	2.1.1.104,2.1.1.175	R01942,R06578	-
PMJ17288-RA	-	caffeoyl-CoA O-methyltransferase	2.1.1.104,2.1.1.175	R01942,R06578	-
PMJ05309-RA	-	caffeoyl-CoA O-methyltransferase	2.1.1.104	R01942,R06578	-
PMJ20960-RA	-	caffeoyl-CoA O-methyltransferase	2.1.1.104,2.1.1.175	R01942,R06578	-
PMJ00197-RA	-	cytochrome P-450	1.14.13.36	R04342,R06582,R08984	-
PMJ26533-RA	-	O-methyltransferase	2.1.1.104	R01942,R06578	-
PMJ19804-RA	-	oxidation-reduction process	1.1.1.100,2.3.1.133	R01945,R02416,R04533,R04534,R04536,R04543,R04566,R04953,R04964,R07432,R07433,R07759,R07763,R10116,R10120,R11671	-
PMJ13075-RA	-	PA domain	5.5.1.6	R02446,R06556,R07990,R07995	-
PMJ29284-RA	-	PA domain	5.5.1.6	R02446,R06556,R07990,R07995	-
PMJ23205-RA	-	PA domain	5.5.1.6	R02446,R06556,R07990,R07995	-
PMJ00413-RA	-	PA domain	5.5.1.6	R02446,R06556,R07990,R07995	-
PMJ10834-RA	ANS	Belongs to the iron ascorbate-dependent oxidoreductase family	1.14.11.19	R04276,R05036,R05037,R05723,R06540	-
PMJ10847-RA	ANS	Belongs to the iron ascorbate-dependent oxidoreductase family	1.14.11.19	R04276,R05036,R05037,R05723,R06540	-
PMJ19265-RA	BZI	Belongs to the UDP-glycosyltransferase family	2.4.1.115,2.4.1.234,2.4.1.91	R02158,R06534,R06535,R06536,R06611,R06808,R09802,R09803	-
PMJ19266-RA	BZI	Belongs to the UDP-glycosyltransferase family	2.4.1.115,2.4.1.234,2.4.1.91	R02158,R06534,R06535,R06536,R06611,R06808,R09802,R09803	-
PMJ11872-RA	C4H	Belongs to the cytochrome P450 family	1.14.13.11	R02253,R08815	-
PMJ23201-RA	C4H	Belongs to the cytochrome P450 family	1.14.13.11	R02253,R08815	-
PMJ29560-RA	CHS2	Belongs to the chalcone stilbene synthases family	2.3.1.159,2.3.1.74,2.3.1.95	R01613,R01614,R06568,R07250,R07987,R07988,R07989	-
PMJ29661-RA	CHS2	Belongs to the chalcone stilbene synthases family	2.3.1.159,2.3.1.74,2.3.1.95	R01613,R01614,R06568,R07250,R07987,R07988,R07989	-
PMJ16475-RA	CHS2	Chalcone and stilbene synthases, N-terminal domain	2.3.1.159,2.3.1.74,2.3.1.95	R01613,R01614,R06568,R07250,R07987,R07988,R07989	-
PMJ04233-RA	CHS2	Chalcone and stilbene synthases, N-terminal domain	2.3.1.159,2.3.1.74,2.3.1.95	R01613,R01614,R06568,R07250,R07987,R07988,R07989	-
PMJ24846-RA	DFR	dihydroflavonol-4-reductase	1.1.1.219,1.1.1.234	R03123,R03636,R04901,R05038,R06610,R07998,R07999	-
PMJ19649-RA	F3'H	Belongs to the cytochrome P450 family	1.14.13.21	R02442,R03124,R06537,R06538,R08002,R08032	-
PMJ18700-RA	F3'H	Belongs to the cytochrome P450 family	1.14.13.21	R02442,R03124,R06537,R06538,R08002,R08032	-
PMJ25503-RA	F3'H	Belongs to the cytochrome P450 family	1.14.13.21	R02442,R03124,R06537,R06538,R08002,R08032	-
PMJ25502-RA	F3'H	Belongs to the cytochrome P450 family	1.14.13.21	R02442,R03124,R06537,R06538,R08002,R08032	-
PMJ03854-RA	F3'H	Belongs to the cytochrome P450 family	1.14.13.21	R02442,R03124,R06537,R06538,R08002,R08032	-
PMJ21391-RA	F3'H	Belongs to the cytochrome P450 family	1.14.13.21	R02442,R03124,R06537,R06538,R08002,R08032	-
PMJ21392-RA	F3'H	Belongs to the cytochrome P450 family	1.14.13.21	R02442,R03124,R06537,R06538,R08002,R08032	-
PMJ12053-RA	F3H	Belongs to the iron ascorbate-dependent oxidoreductase family	1.14.11.9	R02444,R03640,R05039,R07993,R07996,R07997	-
PMJ17516-RA	FLS3	Belongs to the iron ascorbate-dependent oxidoreductase family	1.14.11.23	R02160,R03126,R06539,R08082	-
PMJ17518-RA	FLS3	Belongs to the iron ascorbate-dependent oxidoreductase family	1.14.11.23	R02160,R03126,R06539,R08082	-
PMJ15070-RA	GT1	Belongs to the UDP-glycosyltransferase family	-	R07908,R07909	-
PMJ09801-RA	GT1	Belongs to the UDP-glycosyltransferase family	-	R07908,R07909	Cyanidins
PMJ27876-RA	GT1	Belongs to the UDP-glycosyltransferase family	-	R07908,R07909	Cyanidins
PMJ27874-RA	GT1	Belongs to the UDP-glycosyltransferase family	-	R07908,R07909	Cyanidins
PMJ27875-RA	GT1	Belongs to the UDP-glycosyltransferase family	-	R07908,R07909	Cyanidins
PMJ27878-RA	GT1	Belongs to the UDP-glycosyltransferase family	-	R07908,R07909	Cyanidins
PMJ27877-RA	GT1	Belongs to the UDP-glycosyltransferase family	-	R07908,R07909	Cyanidins
PMJ27871-RA	GT1	Belongs to the UDP-glycosyltransferase family	-	R07908,R07909	Cyanidins
PMJ27873-RA	GT1	Belongs to the UDP-glycosyltransferase family	-	R07908,R07909	Cyanidins
PMJ27872-RA	GT1	Belongs to the UDP-glycosyltransferase family	-	R07908,R07909	Cyanidins
PMJ20018-RA	IAGLU	Belongs to the UDP-glycosyltransferase family	2.4.1.121,2.4.1.218,2.4.1.271,2.4.1.298,2.4.1.324	R06546,R06547,R07874,R07911	Delphinidin/Pelargonidin
PMJ20020-RA	IAGLU	Belongs to the UDP-glycosyltransferase family	2.4.1.121,2.4.1.218,2.4.1.271,2.4.1.298,2.4.1.324	R06546,R06547,R07874,R07911	Delphinidin/Pelargonidin
PMJ20029-RA	IAGLU	Belongs to the UDP-glycosyltransferase family	2.4.1.121,2.4.1.218,2.4.1.271,2.4.1.298,2.4.1.324	R06546,R06547,R07874,R07911	Delphinidin/Pelargonidin
PMJ20024-RA	IAGLU	Belongs to the UDP-glycosyltransferase family	2.4.1.121,2.4.1.218,2.4.1.271,2.4.1.298,2.4.1.324	R06546,R06547,R07874,R07911	Delphinidin/Pelargonidin
PMJ20022-RA	IAGLU	Belongs to the UDP-glycosyltransferase family	2.4.1.121,2.4.1.218,2.4.1.271,2.4.1.298,2.4.1.324	R06546,R06547,R07874,R07911	Delphinidin/Pelargonidin
PMJ20023-RA	IAGLU	Belongs to the UDP-glycosyltransferase family	2.4.1.121,2.4.1.218,2.4.1.271,2.4.1.298,2.4.1.324	R06546,R06547,R07874,R07911	Delphinidin/Pelargonidin
PMJ20033-RA	IAGLU	Belongs to the UDP-glycosyltransferase family	2.4.1.121,2.4.1.218,2.4.1.271,2.4.1.298,2.4.1.324	R06546,R06547,R07874,R07911	Delphinidin/Pelargonidin
PMJ20042-RA	IAGLU	Belongs to the UDP-glycosyltransferase family	2.4.1.121,2.4.1.218,2.4.1.271,2.4.1.298,2.4.1.324	R06546,R06547,R07874,R07911	Delphinidin/Pelargonidin
PMJ20044-RA	IAGLU	Belongs to the UDP-glycosyltransferase family	2.4.1.121,2.4.1.218,2.4.1.271,2.4.1.298,2.4.1.324	R06546,R06547,R07874,R07911	Delphinidin/Pelargonidin
PMJ05130-RA	IAGLU	Belongs to the UDP-glycosyltransferase family	2.4.1.121,2.4.1.218,2.4.1.271,2.4.1.298,2.4.1.324	R06546,R06547,R07874,R07911	Delphinidin/Pelargonidin
PMJ21585-RA	IAGLU	Belongs to the UDP-glycosyltransferase family	2.4.1.121,2.4.1.218,2.4.1.271,2.4.1.298,2.4.1.324	R06546,R06547,R07874,R07911	Delphinidin/Pelargonidin

## Sheet: Supplementary Data 7
Table S7: Enzymes involved in Stillbenoid/Phenylpropanoid Pathway
PMJ gene ID	Description	GOs	EC
PMJ03374-RA	Serine aminopeptidase, S33	GO:0000302,GO:0003674,GO:0003824,GO:0003846,GO:0004620,GO:0004622,GO:0005575,GO:0005622,GO:0005623,GO:0005737,GO:0005783,GO:0005794,GO:0005886,GO:0005911,GO:0006629,GO:0006950,GO:0006979,GO:0008150,GO:0008152,GO:0008374,GO:0009506,GO:0009636,GO:0010035,GO:0010038,GO:0010043,GO:0012505,GO:0016020,GO:0016298,GO:0016411,GO:0016740,GO:0016746,GO:0016747,GO:0016787,GO:0016788,GO:0030054,GO:0042221,GO:…	-
PMJ12351-RA	cytochrome P450	GO:0003674,GO:0003824,GO:0004497,GO:0005575,GO:0005622,GO:0005623,GO:0005737,GO:0005783,GO:0006725,GO:0008150,GO:0008152,GO:0009058,GO:0009314,GO:0009411,GO:0009416,GO:0009628,GO:0009698,GO:0009699,GO:0009808,GO:0009809,GO:0009987,GO:0010224,GO:0012505,GO:0016020,GO:0016491,GO:0016705,GO:0016709,GO:0019438,GO:0019748,GO:0043226,GO:0043227,GO:0043229,GO:0043231,GO:0044237,GO:0044249,GO:0044424,GO:…	-
PMJ19804-RA	oxidation-reduction process	-	1.1.1.100,2.3.1.133
PMJ01253-RA	Belongs to the oxygen-dependent FAD-linked oxidoreductase family	-	1.1.1.195
PMJ04179-RA	Alcohol dehydrogenase GroES-like domain	-	1.1.1.195
PMJ07269-RA	Cinnamyl alcohol dehydrogenase	-	1.1.1.195
PMJ08622-RA	Belongs to the oxygen-dependent FAD-linked oxidoreductase family	-	1.1.1.195
PMJ08623-RA	Belongs to the oxygen-dependent FAD-linked oxidoreductase family	-	1.1.1.195
PMJ08714-RA	Cinnamyl alcohol dehydrogenase	GO:0003674,GO:0003824,GO:0005575,GO:0005622,GO:0005623,GO:0005737,GO:0005829,GO:0006725,GO:0008150,GO:0008152,GO:0009058,GO:0009628,GO:0009698,GO:0009699,GO:0009808,GO:0009809,GO:0009987,GO:0016491,GO:0016614,GO:0016616,GO:0019438,GO:0019748,GO:0044237,GO:0044249,GO:0044424,GO:0044444,GO:0044464,GO:0044550,GO:0045551,GO:0050896,GO:0055114,GO:0071704,GO:0080167,GO:1901360,GO:1901362,GO:1901576	1.1.1.195
PMJ10042-RA	Belongs to the oxygen-dependent FAD-linked oxidoreductase family	-	1.1.1.195
PMJ12293-RA	Cinnamyl alcohol dehydrogenase	-	1.1.1.195
PMJ14484-RA	Belongs to the oxygen-dependent FAD-linked oxidoreductase family	-	1.1.1.195
PMJ14486-RA	Belongs to the oxygen-dependent FAD-linked oxidoreductase family	-	1.1.1.195
PMJ14487-RA	Belongs to the oxygen-dependent FAD-linked oxidoreductase family	-	1.1.1.195
PMJ14488-RA	Belongs to the oxygen-dependent FAD-linked oxidoreductase family	-	1.1.1.195
PMJ14489-RA	Belongs to the oxygen-dependent FAD-linked oxidoreductase family	-	1.1.1.195
PMJ14490-RA	Belongs to the oxygen-dependent FAD-linked oxidoreductase family	-	1.1.1.195
PMJ14491-RA	Belongs to the oxygen-dependent FAD-linked oxidoreductase family	-	1.1.1.195
PMJ14492-RA	Belongs to the oxygen-dependent FAD-linked oxidoreductase family	-	1.1.1.195
PMJ14791-RA	Belongs to the oxygen-dependent FAD-linked oxidoreductase family	-	1.1.1.195
PMJ16690-RA	Cinnamyl alcohol dehydrogenase	GO:0005575,GO:0005622,GO:0005623,GO:0005737,GO:0005829,GO:0006725,GO:0008150,GO:0008152,GO:0009058,GO:0009698,GO:0009699,GO:0009808,GO:0009809,GO:0009987,GO:0019438,GO:0019748,GO:0044237,GO:0044249,GO:0044424,GO:0044444,GO:0044464,GO:0044550,GO:0071704,GO:1901360,GO:1901362,GO:1901576	1.1.1.195
PMJ16691-RA	Cinnamyl alcohol dehydrogenase	GO:0005575,GO:0005622,GO:0005623,GO:0005737,GO:0005829,GO:0006725,GO:0008150,GO:0008152,GO:0009058,GO:0009698,GO:0009699,GO:0009808,GO:0009809,GO:0009987,GO:0019438,GO:0019748,GO:0044237,GO:0044249,GO:0044424,GO:0044444,GO:0044464,GO:0044550,GO:0071704,GO:1901360,GO:1901362,GO:1901576	1.1.1.195
PMJ17555-RA	cinnamyl alcohol dehydrogenase 5	GO:0006725,GO:0008150,GO:0008152,GO:0009058,GO:0009698,GO:0009699,GO:0009808,GO:0009809,GO:0009987,GO:0019438,GO:0019748,GO:0044237,GO:0044249,GO:0044550,GO:0071704,GO:1901360,GO:1901362,GO:1901576	1.1.1.195
PMJ17593-RA	Belongs to the oxygen-dependent FAD-linked oxidoreductase family	-	1.1.1.195
PMJ22448-RA	Belongs to the oxygen-dependent FAD-linked oxidoreductase family	-	1.1.1.195
PMJ22449-RA	Belongs to the oxygen-dependent FAD-linked oxidoreductase family	-	1.1.1.195
PMJ23330-RA	Alcohol dehydrogenase GroES-like domain	GO:0006725,GO:0008150,GO:0008152,GO:0009058,GO:0009698,GO:0009699,GO:0009808,GO:0009809,GO:0009987,GO:0019438,GO:0019748,GO:0044237,GO:0044249,GO:0044550,GO:0071704,GO:1901360,GO:1901362,GO:1901576	1.1.1.195
PMJ23370-RA	mannitol dehydrogenase activity	-	1.1.1.195
PMJ23372-RA	mannitol dehydrogenase activity	-	1.1.1.195
PMJ24134-RA	Belongs to the oxygen-dependent FAD-linked oxidoreductase family	-	1.1.1.195
PMJ26833-RA	cinnamyl alcohol dehydrogenase 5	GO:0006725,GO:0008150,GO:0008152,GO:0009058,GO:0009698,GO:0009699,GO:0009808,GO:0009809,GO:0009987,GO:0019438,GO:0019748,GO:0044237,GO:0044249,GO:0044550,GO:0071704,GO:1901360,GO:1901362,GO:1901576	1.1.1.195
PMJ27108-RA	cinnamyl alcohol dehydrogenase 5	GO:0006725,GO:0008150,GO:0008152,GO:0009058,GO:0009698,GO:0009699,GO:0009808,GO:0009809,GO:0009987,GO:0019438,GO:0019748,GO:0044237,GO:0044249,GO:0044550,GO:0071704,GO:1901360,GO:1901362,GO:1901576	1.1.1.195
PMJ27953-RA	cinnamyl alcohol dehydrogenase 5	GO:0006725,GO:0008150,GO:0008152,GO:0009058,GO:0009698,GO:0009699,GO:0009808,GO:0009809,GO:0009987,GO:0019438,GO:0019748,GO:0044237,GO:0044249,GO:0044550,GO:0071704,GO:1901360,GO:1901362,GO:1901576	1.1.1.195
PMJ28178-RA	cinnamyl alcohol dehydrogenase 5	GO:0006725,GO:0008150,GO:0008152,GO:0009058,GO:0009698,GO:0009699,GO:0009808,GO:0009809,GO:0009987,GO:0019438,GO:0019748,GO:0044237,GO:0044249,GO:0044550,GO:0071704,GO:1901360,GO:1901362,GO:1901576	1.1.1.195
PMJ00027-RA	Belongs to the peroxidase family. Classical plant (class III) peroxidase subfamily	-	1.11.1.7
PMJ01657-RA	Removal of H(2)O(2), oxidation of toxic reductants, biosynthesis and degradation of lignin, suberization, auxin catabolism, response to environmental stresses such as wounding, pathogen attack and oxidative stress	-	1.11.1.7
PMJ02308-RA	Removal of H(2)O(2), oxidation of toxic reductants, biosynthesis and degradation of lignin, suberization, auxin catabolism, response to environmental stresses such as wounding, pathogen attack and oxidative stress	-	1.11.1.7
PMJ02967-RA	Belongs to the peroxidase family. Classical plant (class III) peroxidase subfamily	-	1.11.1.7
PMJ03021-RA	Belongs to the peroxidase family. Classical plant (class III) peroxidase subfamily	GO:0005575,GO:0005576,GO:0005618,GO:0005622,GO:0005623,GO:0005737,GO:0005794,GO:0005829,GO:0006725,GO:0008150,GO:0008152,GO:0009058,GO:0009698,GO:0009699,GO:0009808,GO:0009809,GO:0009888,GO:0009889,GO:0009891,GO:0009893,GO:0009987,GO:0010087,GO:0010089,GO:0012505,GO:0019222,GO:0019438,GO:0019748,GO:0030312,GO:0031323,GO:0031325,GO:0031326,GO:0031328,GO:0032502,GO:0043226,GO:0043227,GO:0043229,GO:…	1.11.1.7
PMJ03205-RA	Belongs to the peroxidase family. Classical plant (class III) peroxidase subfamily	-	1.11.1.7
PMJ04530-RA	Belongs to the peroxidase family. Classical plant (class III) peroxidase subfamily	-	1.11.1.7
PMJ07475-RA	Belongs to the peroxidase family. Classical plant (class III) peroxidase subfamily	-	1.11.1.7
PMJ07477-RA	Belongs to the peroxidase family. Classical plant (class III) peroxidase subfamily	-	1.11.1.7
PMJ07874-RA	Belongs to the peroxidase family. Classical plant (class III) peroxidase subfamily	-	1.11.1.7
PMJ07950-RA	Belongs to the peroxidase family. Classical plant (class III) peroxidase subfamily	-	1.11.1.7
PMJ07955-RA	Belongs to the peroxidase family. Classical plant (class III) peroxidase subfamily	-	1.11.1.7
PMJ10402-RA	Belongs to the peroxidase family. Classical plant (class III) peroxidase subfamily	GO:0003674,GO:0003824,GO:0004601,GO:0005575,GO:0005618,GO:0005623,GO:0005911,GO:0008150,GO:0008152,GO:0009505,GO:0009506,GO:0009636,GO:0009664,GO:0009987,GO:0016043,GO:0016209,GO:0016491,GO:0016684,GO:0030054,GO:0030312,GO:0042221,GO:0044464,GO:0045229,GO:0050896,GO:0051716,GO:0055044,GO:0055114,GO:0070887,GO:0071554,GO:0071555,GO:0071669,GO:0071840,GO:0071944,GO:0097237,GO:0098754,GO:0098869,GO:…	1.11.1.7
PMJ11439-RA	Belongs to the peroxidase family. Classical plant (class III) peroxidase subfamily	-	1.11.1.7
PMJ11440-RA	Belongs to the peroxidase family. Classical plant (class III) peroxidase subfamily	-	1.11.1.7
PMJ11585-RA	Belongs to the peroxidase family. Classical plant (class III) peroxidase subfamily	-	1.11.1.7
PMJ11586-RA	Belongs to the peroxidase family. Classical plant (class III) peroxidase subfamily	-	1.11.1.7
PMJ12286-RA	Belongs to the peroxidase family. Classical plant (class III) peroxidase subfamily	-	1.11.1.7
PMJ12287-RA	Belongs to the peroxidase family. Classical plant (class III) peroxidase subfamily	-	1.11.1.7
PMJ12755-RA	Belongs to the peroxidase family. Classical plant (class III) peroxidase subfamily	GO:0003674,GO:0003824,GO:0004553,GO:0005575,GO:0005618,GO:0005622,GO:0005623,GO:0005737,GO:0005829,GO:0009044,GO:0009505,GO:0016787,GO:0016798,GO:0030312,GO:0044424,GO:0044444,GO:0044464,GO:0071944,GO:0097599	1.11.1.7
PMJ14344-RA	Removal of H(2)O(2), oxidation of toxic reductants, biosynthesis and degradation of lignin, suberization, auxin catabolism, response to environmental stresses such as wounding, pathogen attack and oxidative stress	GO:0003674,GO:0003824,GO:0004601,GO:0005575,GO:0005618,GO:0005623,GO:0005911,GO:0008150,GO:0008152,GO:0009505,GO:0009506,GO:0009636,GO:0009664,GO:0009987,GO:0016043,GO:0016209,GO:0016491,GO:0016684,GO:0030054,GO:0030312,GO:0042221,GO:0044464,GO:0045229,GO:0050896,GO:0051716,GO:0055044,GO:0055114,GO:0070887,GO:0071554,GO:0071555,GO:0071669,GO:0071840,GO:0071944,GO:0097237,GO:0098754,GO:0098869,GO:…	1.11.1.7
PMJ17741-RA	Belongs to the peroxidase family. Classical plant (class III) peroxidase subfamily	-	1.11.1.7
PMJ18071-RA	Belongs to the peroxidase family. Classical plant (class III) peroxidase subfamily	-	1.11.1.7
PMJ18073-RA	Belongs to the peroxidase family. Classical plant (class III) peroxidase subfamily	-	1.11.1.7
PMJ18175-RA	Belongs to the peroxidase family. Classical plant (class III) peroxidase subfamily	GO:0003674,GO:0003824,GO:0004553,GO:0005575,GO:0005618,GO:0005622,GO:0005623,GO:0005737,GO:0005829,GO:0009044,GO:0009505,GO:0016787,GO:0016798,GO:0030312,GO:0044424,GO:0044444,GO:0044464,GO:0071944,GO:0097599	1.11.1.7
PMJ18183-RA	Belongs to the peroxidase family. Classical plant (class III) peroxidase subfamily	GO:0003674,GO:0003824,GO:0004553,GO:0009044,GO:0016787,GO:0016798,GO:0097599	1.11.1.7
PMJ18842-RA	Removal of H(2)O(2), oxidation of toxic reductants, biosynthesis and degradation of lignin, suberization, auxin catabolism, response to environmental stresses such as wounding, pathogen attack and oxidative stress	GO:0003674,GO:0003824,GO:0004601,GO:0005575,GO:0005618,GO:0005623,GO:0005911,GO:0008150,GO:0008152,GO:0009505,GO:0009506,GO:0009636,GO:0009664,GO:0009987,GO:0016043,GO:0016209,GO:0016491,GO:0016684,GO:0030054,GO:0030312,GO:0042221,GO:0044464,GO:0045229,GO:0050896,GO:0051716,GO:0055044,GO:0055114,GO:0070887,GO:0071554,GO:0071555,GO:0071669,GO:0071840,GO:0071944,GO:0097237,GO:0098754,GO:0098869,GO:…	1.11.1.7
PMJ19160-RA	Belongs to the peroxidase family. Classical plant (class III) peroxidase subfamily	GO:0003674,GO:0003824,GO:0004601,GO:0005575,GO:0005618,GO:0005622,GO:0005623,GO:0005737,GO:0005773,GO:0005911,GO:0008150,GO:0008152,GO:0009505,GO:0009506,GO:0009636,GO:0009664,GO:0009987,GO:0016020,GO:0016043,GO:0016209,GO:0016491,GO:0016684,GO:0030054,GO:0030312,GO:0042221,GO:0043226,GO:0043227,GO:0043229,GO:0043231,GO:0044424,GO:0044444,GO:0044464,GO:0045229,GO:0050896,GO:0051716,GO:0055044,GO:…	1.11.1.7
PMJ21354-RA	Removal of H(2)O(2), oxidation of toxic reductants, biosynthesis and degradation of lignin, suberization, auxin catabolism, response to environmental stresses such as wounding, pathogen attack and oxidative stress	GO:0005575,GO:0005622,GO:0005623,GO:0005737,GO:0006950,GO:0006970,GO:0008150,GO:0009628,GO:0009651,GO:0044424,GO:0044464,GO:0050896	1.11.1.7
PMJ22918-RA	Removal of H(2)O(2), oxidation of toxic reductants, biosynthesis and degradation of lignin, suberization, auxin catabolism, response to environmental stresses such as wounding, pathogen attack and oxidative stress	-	1.11.1.7
PMJ22929-RA	Removal of H(2)O(2), oxidation of toxic reductants, biosynthesis and degradation of lignin, suberization, auxin catabolism, response to environmental stresses such as wounding, pathogen attack and oxidative stress	GO:0003674,GO:0003824,GO:0004601,GO:0005575,GO:0005618,GO:0005623,GO:0005911,GO:0008150,GO:0008152,GO:0009505,GO:0009506,GO:0009636,GO:0009664,GO:0009987,GO:0016043,GO:0016209,GO:0016491,GO:0016684,GO:0030054,GO:0030312,GO:0042221,GO:0044464,GO:0045229,GO:0050896,GO:0051716,GO:0055044,GO:0055114,GO:0070887,GO:0071554,GO:0071555,GO:0071669,GO:0071840,GO:0071944,GO:0097237,GO:0098754,GO:0098869,GO:…	1.11.1.7
PMJ22932-RA	Removal of H(2)O(2), oxidation of toxic reductants, biosynthesis and degradation of lignin, suberization, auxin catabolism, response to environmental stresses such as wounding, pathogen attack and oxidative stress	-	1.11.1.7
PMJ23190-RA	Removal of H(2)O(2), oxidation of toxic reductants, biosynthesis and degradation of lignin, suberization, auxin catabolism, response to environmental stresses such as wounding, pathogen attack and oxidative stress	GO:0005575,GO:0005622,GO:0005623,GO:0005737,GO:0006950,GO:0006970,GO:0008150,GO:0009628,GO:0009651,GO:0044424,GO:0044464,GO:0050896	1.11.1.7
PMJ23478-RA	Belongs to the peroxidase family. Classical plant (class III) peroxidase subfamily	-	1.11.1.7
PMJ23480-RA	Belongs to the peroxidase family. Classical plant (class III) peroxidase subfamily	-	1.11.1.7
PMJ23482-RA	Belongs to the peroxidase family. Classical plant (class III) peroxidase subfamily	-	1.11.1.7
PMJ24426-RA	Belongs to the peroxidase family. Classical plant (class III) peroxidase subfamily	-	1.11.1.7
PMJ24430-RA	Belongs to the peroxidase family. Classical plant (class III) peroxidase subfamily	-	1.11.1.7
PMJ24561-RA	Ribonuclease H protein	-	1.11.1.7
PMJ25793-RA	Belongs to the peroxidase family. Classical plant (class III) peroxidase subfamily	-	1.11.1.7
PMJ27180-RA	Belongs to the peroxidase family. Classical plant (class III) peroxidase subfamily	-	1.11.1.7
PMJ27555-RA	Belongs to the peroxidase family. Classical plant (class III) peroxidase subfamily	GO:0000003,GO:0003006,GO:0005575,GO:0005618,GO:0005622,GO:0005623,GO:0005737,GO:0005829,GO:0006725,GO:0007275,GO:0008150,GO:0008152,GO:0009058,GO:0009505,GO:0009698,GO:0009699,GO:0009791,GO:0009808,GO:0009809,GO:0009987,GO:0010228,GO:0019438,GO:0019748,GO:0022414,GO:0030312,GO:0032501,GO:0032502,GO:0044237,GO:0044249,GO:0044424,GO:0044444,GO:0044464,GO:0044550,GO:0048608,GO:0048731,GO:0048856,GO:…	1.11.1.7
PMJ29136-RA	Belongs to the peroxidase family. Classical plant (class III) peroxidase subfamily	-	1.11.1.7
PMJ29137-RA	Belongs to the peroxidase family. Classical plant (class III) peroxidase subfamily	-	1.11.1.7
PMJ29138-RA	Belongs to the peroxidase family. Classical plant (class III) peroxidase subfamily	-	1.11.1.7
PMJ29139-RA	Belongs to the peroxidase family. Classical plant (class III) peroxidase subfamily	-	1.11.1.7
PMJ29140-RA	Belongs to the peroxidase family. Classical plant (class III) peroxidase subfamily	-	1.11.1.7
PMJ29701-RA	Belongs to the peroxidase family. Classical plant (class III) peroxidase subfamily	GO:0000003,GO:0003006,GO:0003674,GO:0003824,GO:0004601,GO:0005575,GO:0005618,GO:0005623,GO:0005975,GO:0005976,GO:0006725,GO:0007275,GO:0008150,GO:0008152,GO:0009056,GO:0009058,GO:0009505,GO:0009636,GO:0009698,GO:0009699,GO:0009791,GO:0009808,GO:0009809,GO:0009845,GO:0009987,GO:0010154,GO:0010383,GO:0016209,GO:0016491,GO:0016684,GO:0016998,GO:0019438,GO:0019748,GO:0022414,GO:0030312,GO:0032501,GO:…	1.11.1.7
PMJ29805-RA	Belongs to the peroxidase family. Classical plant (class III) peroxidase subfamily	-	1.11.1.7
PMJ29897-RA	Removal of H(2)O(2), oxidation of toxic reductants, biosynthesis and degradation of lignin, suberization, auxin catabolism, response to environmental stresses such as wounding, pathogen attack and oxidative stress	-	1.11.1.7
PMJ31078-RA	Removal of H(2)O(2), oxidation of toxic reductants, biosynthesis and degradation of lignin, suberization, auxin catabolism, response to environmental stresses such as wounding, pathogen attack and oxidative stress	GO:0001101,GO:0003674,GO:0003824,GO:0004601,GO:0005575,GO:0005618,GO:0005622,GO:0005623,GO:0005634,GO:0005737,GO:0005783,GO:0005911,GO:0006950,GO:0006970,GO:0006972,GO:0008150,GO:0008152,GO:0009266,GO:0009269,GO:0009409,GO:0009414,GO:0009415,GO:0009505,GO:0009506,GO:0009628,GO:0009636,GO:0009651,GO:0009664,GO:0009987,GO:0010035,GO:0012505,GO:0016043,GO:0016209,GO:0016491,GO:0016684,GO:0030054,GO:…	1.11.1.7
PMJ31173-RA	Removal of H(2)O(2), oxidation of toxic reductants, biosynthesis and degradation of lignin, suberization, auxin catabolism, response to environmental stresses such as wounding, pathogen attack and oxidative stress	GO:0003674,GO:0003824,GO:0004601,GO:0005575,GO:0005618,GO:0005623,GO:0005911,GO:0008150,GO:0008152,GO:0009505,GO:0009506,GO:0009636,GO:0009664,GO:0009987,GO:0016043,GO:0016209,GO:0016491,GO:0016684,GO:0030054,GO:0030312,GO:0042221,GO:0044464,GO:0045229,GO:0050896,GO:0051716,GO:0055044,GO:0055114,GO:0070887,GO:0071554,GO:0071555,GO:0071669,GO:0071840,GO:0071944,GO:0097237,GO:0098754,GO:0098869,GO:…	1.11.1.7
PMJ31183-RA	Removal of H(2)O(2), oxidation of toxic reductants, biosynthesis and degradation of lignin, suberization, auxin catabolism, response to environmental stresses such as wounding, pathogen attack and oxidative stress	GO:0003674,GO:0003824,GO:0004601,GO:0005575,GO:0005618,GO:0005623,GO:0005911,GO:0008150,GO:0008152,GO:0009505,GO:0009506,GO:0009636,GO:0009664,GO:0009987,GO:0016043,GO:0016209,GO:0016491,GO:0016684,GO:0030054,GO:0030312,GO:0042221,GO:0044464,GO:0045229,GO:0050896,GO:0051716,GO:0055044,GO:0055114,GO:0070887,GO:0071554,GO:0071555,GO:0071669,GO:0071840,GO:0071944,GO:0097237,GO:0098754,GO:0098869,GO:…	1.11.1.7
PMJ11872-RA	Belongs to the cytochrome P450 family	-	1.14.13.11
PMJ00197-RA	cytochrome P-450	GO:0003674,GO:0003824,GO:0004497,GO:0005488,GO:0005515,GO:0005575,GO:0005622,GO:0005623,GO:0005737,GO:0005739,GO:0005783,GO:0005886,GO:0006576,GO:0006595,GO:0006725,GO:0006807,GO:0008150,GO:0008152,GO:0008216,GO:0009058,GO:0009308,GO:0009698,GO:0009699,GO:0009804,GO:0009805,GO:0009808,GO:0009809,GO:0009812,GO:0009813,GO:0009987,GO:0012505,GO:0016020,GO:0016491,GO:0016705,GO:0016709,GO:0018130,GO:…	1.14.13.36
PMJ00197-RA	cytochrome P-450	GO:0003674,GO:0003824,GO:0004497,GO:0005488,GO:0005515,GO:0005575,GO:0005622,GO:0005623,GO:0005737,GO:0005739,GO:0005783,GO:0005886,GO:0006576,GO:0006595,GO:0006725,GO:0006807,GO:0008150,GO:0008152,GO:0008216,GO:0009058,GO:0009308,GO:0009698,GO:0009699,GO:0009804,GO:0009805,GO:0009808,GO:0009809,GO:0009812,GO:0009813,GO:0009987,GO:0012505,GO:0016020,GO:0016491,GO:0016705,GO:0016709,GO:0018130,GO:…	1.14.13.36
PMJ10199-RA	cytochrome P-450	GO:0003674,GO:0003824,GO:0004497,GO:0005575,GO:0008150,GO:0008152,GO:0009058,GO:0009059,GO:0010143,GO:0016020,GO:0016491,GO:0016705,GO:0016709,GO:0019748,GO:0043170,GO:0044550,GO:0052722,GO:0055114,GO:0071704,GO:1901576	1.14.14.1,3.2.1.21
PMJ10920-RA	Belongs to the aldehyde dehydrogenase family	-	1.2.1.3,1.2.1.68
PMJ10922-RA	Belongs to the aldehyde dehydrogenase family	-	1.2.1.3,1.2.1.68
PMJ19455-RA	Belongs to the aldehyde dehydrogenase family	-	1.2.1.3,1.2.1.68
PMJ19457-RA	Belongs to the aldehyde dehydrogenase family	-	1.2.1.3,1.2.1.68
PMJ19458-RA	Belongs to the aldehyde dehydrogenase family	-	1.2.1.3,1.2.1.68
PMJ00272-RA	Cinnamoyl-CoA reductase	GO:0003674,GO:0003824,GO:0005575,GO:0005622,GO:0005623,GO:0005737,GO:0005829,GO:0006725,GO:0006950,GO:0007623,GO:0008150,GO:0008152,GO:0009058,GO:0009266,GO:0009409,GO:0009628,GO:0009698,GO:0009699,GO:0009808,GO:0009809,GO:0009987,GO:0016491,GO:0016620,GO:0016621,GO:0016903,GO:0019438,GO:0019748,GO:0042752,GO:0042754,GO:0044237,GO:0044249,GO:0044424,GO:0044444,GO:0044464,GO:0044550,GO:0048511,GO:…	1.2.1.44
PMJ00273-RA	Cinnamoyl-CoA reductase	-	1.2.1.44
PMJ00274-RA	Cinnamoyl-CoA reductase	GO:0003674,GO:0003824,GO:0005575,GO:0005622,GO:0005623,GO:0005737,GO:0005829,GO:0006725,GO:0006950,GO:0007623,GO:0008150,GO:0008152,GO:0009058,GO:0009266,GO:0009409,GO:0009628,GO:0009698,GO:0009699,GO:0009808,GO:0009809,GO:0009987,GO:0016491,GO:0016620,GO:0016621,GO:0016903,GO:0019438,GO:0019748,GO:0042752,GO:0042754,GO:0044237,GO:0044249,GO:0044424,GO:0044444,GO:0044464,GO:0044550,GO:0048511,GO:…	1.2.1.44
PMJ00429-RA	3-beta hydroxysteroid dehydrogenase/isomerase family	-	1.2.1.44
PMJ00430-RA	3-beta hydroxysteroid dehydrogenase/isomerase family	-	1.2.1.44
PMJ00436-RA	3-beta hydroxysteroid dehydrogenase/isomerase family	-	1.2.1.44
PMJ02349-RA	3-beta hydroxysteroid dehydrogenase/isomerase family	-	1.2.1.44
PMJ02350-RA	3-beta hydroxysteroid dehydrogenase/isomerase family	-	1.2.1.44
PMJ04809-RA	3-beta hydroxysteroid dehydrogenase/isomerase family	-	1.2.1.44
PMJ04810-RA	3-beta hydroxysteroid dehydrogenase/isomerase family	-	1.2.1.44
PMJ08197-RA	NAD dependent epimerase/dehydratase family	GO:0003674,GO:0003824,GO:0005575,GO:0005622,GO:0005623,GO:0005737,GO:0005783,GO:0005789,GO:0008150,GO:0008152,GO:0009058,GO:0009718,GO:0009812,GO:0009813,GO:0012505,GO:0016020,GO:0016491,GO:0016614,GO:0016616,GO:0019898,GO:0031090,GO:0031312,GO:0031984,GO:0042175,GO:0042406,GO:0042440,GO:0043226,GO:0043227,GO:0043229,GO:0043231,GO:0044422,GO:0044424,GO:0044425,GO:0044432,GO:0044444,GO:0044446,GO:…	1.2.1.44
PMJ16125-RA	NAD dependent epimerase/dehydratase family	GO:0003674,GO:0003824,GO:0005575,GO:0005622,GO:0005623,GO:0005737,GO:0005783,GO:0005789,GO:0008150,GO:0008152,GO:0009058,GO:0009718,GO:0009812,GO:0009813,GO:0012505,GO:0016020,GO:0016491,GO:0016614,GO:0016616,GO:0019898,GO:0031090,GO:0031312,GO:0031984,GO:0042175,GO:0042406,GO:0042440,GO:0043226,GO:0043227,GO:0043229,GO:0043231,GO:0044422,GO:0044424,GO:0044425,GO:0044432,GO:0044444,GO:0044446,GO:…	1.2.1.44
PMJ05309-RA	caffeoyl-CoA O-methyltransferase	GO:0003674,GO:0003824,GO:0006725,GO:0008150,GO:0008152,GO:0008168,GO:0008171,GO:0008757,GO:0009058,GO:0009698,GO:0009699,GO:0009804,GO:0009805,GO:0009987,GO:0010035,GO:0010038,GO:0016740,GO:0016741,GO:0018130,GO:0019438,GO:0019748,GO:0032259,GO:0042221,GO:0042409,GO:0044237,GO:0044249,GO:0044550,GO:0046483,GO:0046686,GO:0050896,GO:0071704,GO:1901360,GO:1901362,GO:1901576	2.1.1.104
PMJ05309-RA	caffeoyl-CoA O-methyltransferase	GO:0003674,GO:0003824,GO:0006725,GO:0008150,GO:0008152,GO:0008168,GO:0008171,GO:0008757,GO:0009058,GO:0009698,GO:0009699,GO:0009804,GO:0009805,GO:0009987,GO:0010035,GO:0010038,GO:0016740,GO:0016741,GO:0018130,GO:0019438,GO:0019748,GO:0032259,GO:0042221,GO:0042409,GO:0044237,GO:0044249,GO:0044550,GO:0046483,GO:0046686,GO:0050896,GO:0071704,GO:1901360,GO:1901362,GO:1901576	2.1.1.104
PMJ26533-RA	O-methyltransferase	GO:0003674,GO:0003824,GO:0006725,GO:0008150,GO:0008152,GO:0008168,GO:0008171,GO:0008757,GO:0009058,GO:0009698,GO:0009699,GO:0009804,GO:0009805,GO:0009987,GO:0010035,GO:0010038,GO:0016740,GO:0016741,GO:0018130,GO:0019438,GO:0019748,GO:0032259,GO:0042221,GO:0042409,GO:0044237,GO:0044249,GO:0044550,GO:0046483,GO:0046686,GO:0050896,GO:0071704,GO:1901360,GO:1901362,GO:1901576	2.1.1.104
PMJ26533-RA	O-methyltransferase	GO:0003674,GO:0003824,GO:0006725,GO:0008150,GO:0008152,GO:0008168,GO:0008171,GO:0008757,GO:0009058,GO:0009698,GO:0009699,GO:0009804,GO:0009805,GO:0009987,GO:0010035,GO:0010038,GO:0016740,GO:0016741,GO:0018130,GO:0019438,GO:0019748,GO:0032259,GO:0042221,GO:0042409,GO:0044237,GO:0044249,GO:0044550,GO:0046483,GO:0046686,GO:0050896,GO:0071704,GO:1901360,GO:1901362,GO:1901576	2.1.1.104
PMJ17288-RA	caffeoyl-CoA O-methyltransferase	GO:0003674,GO:0003824,GO:0005575,GO:0005622,GO:0005623,GO:0005634,GO:0008150,GO:0008152,GO:0008168,GO:0008757,GO:0016740,GO:0016741,GO:0032259,GO:0043226,GO:0043227,GO:0043229,GO:0043231,GO:0044424,GO:0044464	2.1.1.104,2.1.1.175
PMJ20600-RA	caffeoyl-CoA O-methyltransferase	GO:0003674,GO:0003824,GO:0005575,GO:0005622,GO:0005623,GO:0005634,GO:0008150,GO:0008152,GO:0008168,GO:0008757,GO:0016740,GO:0016741,GO:0032259,GO:0043226,GO:0043227,GO:0043229,GO:0043231,GO:0044424,GO:0044464	2.1.1.104,2.1.1.175
PMJ20601-RA	caffeoyl-CoA O-methyltransferase	GO:0003674,GO:0003824,GO:0005575,GO:0005622,GO:0005623,GO:0005634,GO:0008150,GO:0008152,GO:0008168,GO:0008757,GO:0016740,GO:0016741,GO:0032259,GO:0043226,GO:0043227,GO:0043229,GO:0043231,GO:0044424,GO:0044464	2.1.1.104,2.1.1.175
PMJ20960-RA	caffeoyl-CoA O-methyltransferase	GO:0003674,GO:0003824,GO:0005575,GO:0005622,GO:0005623,GO:0005634,GO:0008150,GO:0008152,GO:0008168,GO:0008757,GO:0016740,GO:0016741,GO:0032259,GO:0043226,GO:0043227,GO:0043229,GO:0043231,GO:0044424,GO:0044464	2.1.1.104,2.1.1.175
PMJ20571-RA	Caffeoyl-CoA	GO:0000003,GO:0003006,GO:0003674,GO:0003824,GO:0005575,GO:0005622,GO:0005623,GO:0005737,GO:0005829,GO:0006725,GO:0006807,GO:0007275,GO:0008150,GO:0008152,GO:0008168,GO:0008171,GO:0008757,GO:0009058,GO:0009698,GO:0009699,GO:0009791,GO:0009808,GO:0009809,GO:0009987,GO:0010154,GO:0016740,GO:0016741,GO:0019438,GO:0019748,GO:0022414,GO:0032259,GO:0032501,GO:0032502,GO:0034641,GO:0042409,GO:0043603,GO:…	2.1.1.104,2.1.1.336
PMJ20572-RA	Caffeoyl-CoA	GO:0000003,GO:0003006,GO:0003674,GO:0003824,GO:0005575,GO:0005622,GO:0005623,GO:0005737,GO:0005829,GO:0006725,GO:0006807,GO:0007275,GO:0008150,GO:0008152,GO:0008168,GO:0008171,GO:0008757,GO:0009058,GO:0009698,GO:0009699,GO:0009791,GO:0009808,GO:0009809,GO:0009987,GO:0010154,GO:0016740,GO:0016741,GO:0019438,GO:0019748,GO:0022414,GO:0032259,GO:0032501,GO:0032502,GO:0034641,GO:0042409,GO:0043603,GO:…	2.1.1.104,2.1.1.336
PMJ07869-RA	Belongs to the class I-like SAM-binding methyltransferase superfamily. Cation-independent O- methyltransferase family	GO:0003674,GO:0003824,GO:0006725,GO:0008150,GO:0008152,GO:0008168,GO:0008171,GO:0008757,GO:0009058,GO:0009812,GO:0009987,GO:0016740,GO:0016741,GO:0019438,GO:0030761,GO:0032259,GO:0044237,GO:0044249,GO:0071704	2.1.1.150,2.1.1.212,2.1.1.240,2.1.1.46
PMJ01012-RA	Belongs to the class I-like SAM-binding methyltransferase superfamily. Cation-independent O- methyltransferase family	GO:0003674,GO:0003824,GO:0005575,GO:0005622,GO:0005623,GO:0005634,GO:0005737,GO:0005886,GO:0005911,GO:0006725,GO:0008150,GO:0008152,GO:0008168,GO:0008171,GO:0008757,GO:0009058,GO:0009506,GO:0009698,GO:0009699,GO:0009808,GO:0009809,GO:0009812,GO:0009813,GO:0009987,GO:0016020,GO:0016740,GO:0016741,GO:0019438,GO:0019748,GO:0030054,GO:0030744,GO:0030755,GO:0032259,GO:0033799,GO:0042440,GO:0043226,GO:…	2.1.1.169,2.1.1.68
PMJ01013-RA	Belongs to the class I-like SAM-binding methyltransferase superfamily. Cation-independent O- methyltransferase family	GO:0003674,GO:0003824,GO:0005575,GO:0005622,GO:0005623,GO:0005634,GO:0005737,GO:0005886,GO:0005911,GO:0006725,GO:0008150,GO:0008152,GO:0008168,GO:0008171,GO:0008757,GO:0009058,GO:0009506,GO:0009698,GO:0009699,GO:0009808,GO:0009809,GO:0009812,GO:0009813,GO:0009987,GO:0016020,GO:0016740,GO:0016741,GO:0019438,GO:0019748,GO:0030054,GO:0030744,GO:0030755,GO:0032259,GO:0033799,GO:0042440,GO:0043226,GO:…	2.1.1.169,2.1.1.68
PMJ01037-RA	Belongs to the class I-like SAM-binding methyltransferase superfamily. Cation-independent O- methyltransferase family	GO:0003674,GO:0003824,GO:0005575,GO:0005622,GO:0005623,GO:0005634,GO:0005737,GO:0005886,GO:0005911,GO:0006725,GO:0008150,GO:0008152,GO:0008168,GO:0008171,GO:0008757,GO:0009058,GO:0009506,GO:0009698,GO:0009699,GO:0009808,GO:0009809,GO:0009812,GO:0009813,GO:0009987,GO:0016020,GO:0016740,GO:0016741,GO:0019438,GO:0019748,GO:0030054,GO:0030744,GO:0030755,GO:0032259,GO:0033799,GO:0042440,GO:0043226,GO:…	2.1.1.169,2.1.1.68
PMJ01038-RA	Belongs to the class I-like SAM-binding methyltransferase superfamily. Cation-independent O- methyltransferase family	GO:0003674,GO:0003824,GO:0005575,GO:0005622,GO:0005623,GO:0005634,GO:0005737,GO:0005886,GO:0005911,GO:0006725,GO:0008150,GO:0008152,GO:0008168,GO:0008171,GO:0008757,GO:0009058,GO:0009506,GO:0009698,GO:0009699,GO:0009808,GO:0009809,GO:0009812,GO:0009813,GO:0009987,GO:0016020,GO:0016740,GO:0016741,GO:0019438,GO:0019748,GO:0030054,GO:0030744,GO:0030755,GO:0032259,GO:0033799,GO:0042440,GO:0043226,GO:…	2.1.1.169,2.1.1.68
PMJ01039-RA	Belongs to the class I-like SAM-binding methyltransferase superfamily. Cation-independent O- methyltransferase family	GO:0003674,GO:0003824,GO:0005575,GO:0005622,GO:0005623,GO:0005634,GO:0005737,GO:0005886,GO:0005911,GO:0006725,GO:0008150,GO:0008152,GO:0008168,GO:0008171,GO:0008757,GO:0009058,GO:0009506,GO:0009698,GO:0009699,GO:0009808,GO:0009809,GO:0009812,GO:0009813,GO:0009987,GO:0016020,GO:0016740,GO:0016741,GO:0019438,GO:0019748,GO:0030054,GO:0030744,GO:0030755,GO:0032259,GO:0033799,GO:0042440,GO:0043226,GO:…	2.1.1.169,2.1.1.68
PMJ15895-RA	Belongs to the class I-like SAM-binding methyltransferase superfamily. Cation-independent O- methyltransferase family	GO:0003674,GO:0003824,GO:0005575,GO:0005622,GO:0005623,GO:0005634,GO:0005737,GO:0005886,GO:0005911,GO:0006725,GO:0008150,GO:0008152,GO:0008168,GO:0008171,GO:0008757,GO:0009058,GO:0009506,GO:0009698,GO:0009699,GO:0009808,GO:0009809,GO:0009812,GO:0009813,GO:0009987,GO:0016020,GO:0016740,GO:0016741,GO:0019438,GO:0019748,GO:0030054,GO:0030744,GO:0030755,GO:0032259,GO:0033799,GO:0042440,GO:0043226,GO:…	2.1.1.169,2.1.1.68
PMJ17675-RA	Belongs to the class I-like SAM-binding methyltransferase superfamily. Cation-independent O- methyltransferase family	GO:0003674,GO:0003824,GO:0006725,GO:0008150,GO:0008152,GO:0008168,GO:0008171,GO:0008757,GO:0009058,GO:0009987,GO:0016740,GO:0016741,GO:0019438,GO:0032259,GO:0044237,GO:0044249	2.1.1.240
PMJ01014-RA	Belongs to the class I-like SAM-binding methyltransferase superfamily. Cation-independent O- methyltransferase family	-	2.1.1.68
PMJ08049-RA	Anthranilate N-benzoyltransferase protein	-	2.3.1.133
PMJ14304-RA	hydroxycinnamoyltransferase activity	GO:0003674,GO:0003824,GO:0016740,GO:0016746,GO:0016747,GO:0050734	2.3.1.133
PMJ14304-RA	hydroxycinnamoyltransferase activity	GO:0003674,GO:0003824,GO:0016740,GO:0016746,GO:0016747,GO:0050734	2.3.1.133
PMJ17757-RA	Anthranilate N-benzoyltransferase protein	GO:0003674,GO:0003824,GO:0005575,GO:0005622,GO:0005623,GO:0005737,GO:0005829,GO:0006725,GO:0008150,GO:0008152,GO:0008374,GO:0009058,GO:0009698,GO:0009699,GO:0009808,GO:0009809,GO:0009889,GO:0009891,GO:0009893,GO:0009962,GO:0009963,GO:0009987,GO:0010252,GO:0016020,GO:0016740,GO:0016746,GO:0016747,GO:0019222,GO:0019438,GO:0019748,GO:0042592,GO:0044237,GO:0044249,GO:0044424,GO:0044444,GO:0044464,GO:…	2.3.1.133
PMJ17758-RA	Anthranilate N-benzoyltransferase protein	GO:0003674,GO:0003824,GO:0005575,GO:0005622,GO:0005623,GO:0005737,GO:0005829,GO:0006725,GO:0008150,GO:0008152,GO:0008374,GO:0009058,GO:0009698,GO:0009699,GO:0009808,GO:0009809,GO:0009889,GO:0009891,GO:0009893,GO:0009962,GO:0009963,GO:0009987,GO:0010252,GO:0016020,GO:0016740,GO:0016746,GO:0016747,GO:0019222,GO:0019438,GO:0019748,GO:0042592,GO:0044237,GO:0044249,GO:0044424,GO:0044444,GO:0044464,GO:…	2.3.1.133
PMJ26409-RA	Anthranilate N-benzoyltransferase protein	GO:0003674,GO:0003824,GO:0016740,GO:0016746,GO:0016747,GO:0050734	2.3.1.133
PMJ26410-RA	Anthranilate N-benzoyltransferase protein	GO:0003674,GO:0003824,GO:0016740,GO:0016746,GO:0016747,GO:0050734	2.3.1.133
PMJ03831-RA	BAHD family acyltransferase, clade V	GO:0000271,GO:0003674,GO:0003824,GO:0005975,GO:0005976,GO:0006725,GO:0008150,GO:0008152,GO:0009058,GO:0009059,GO:0009664,GO:0009698,GO:0009699,GO:0009832,GO:0009987,GO:0010345,GO:0010383,GO:0010393,GO:0016043,GO:0016051,GO:0016740,GO:0016746,GO:0016747,GO:0017144,GO:0019438,GO:0019748,GO:0033692,GO:0034637,GO:0034645,GO:0042546,GO:0043170,GO:0044036,GO:0044038,GO:0044085,GO:0044237,GO:0044238,GO:…	2.3.1.133,2.3.1.188
PMJ03831-RA	BAHD family acyltransferase, clade V	GO:0000271,GO:0003674,GO:0003824,GO:0005975,GO:0005976,GO:0006725,GO:0008150,GO:0008152,GO:0009058,GO:0009059,GO:0009664,GO:0009698,GO:0009699,GO:0009832,GO:0009987,GO:0010345,GO:0010383,GO:0010393,GO:0016043,GO:0016051,GO:0016740,GO:0016746,GO:0016747,GO:0017144,GO:0019438,GO:0019748,GO:0033692,GO:0034637,GO:0034645,GO:0042546,GO:0043170,GO:0044036,GO:0044038,GO:0044085,GO:0044237,GO:0044238,GO:…	2.3.1.133,2.3.1.188
PMJ04233-RA	Chalcone and stilbene synthases, N-terminal domain	GO:0005575,GO:0005622,GO:0005623,GO:0005737,GO:0044424,GO:0044464	2.3.1.159,2.3.1.74,2.3.1.95
PMJ04235-RA	Belongs to the chalcone stilbene synthases family	GO:0005575,GO:0005622,GO:0005623,GO:0005737,GO:0044424,GO:0044464	2.3.1.159,2.3.1.74,2.3.1.95
PMJ16475-RA	Chalcone and stilbene synthases, N-terminal domain	GO:0005575,GO:0005622,GO:0005623,GO:0005737,GO:0044424,GO:0044464	2.3.1.159,2.3.1.74,2.3.1.95
PMJ29560-RA	Belongs to the chalcone stilbene synthases family	GO:0005575,GO:0005622,GO:0005623,GO:0005737,GO:0044424,GO:0044464	2.3.1.159,2.3.1.74,2.3.1.95
PMJ29661-RA	Belongs to the chalcone stilbene synthases family	GO:0005575,GO:0005622,GO:0005623,GO:0005737,GO:0044424,GO:0044464	2.3.1.159,2.3.1.74,2.3.1.95
PMJ04236-RA	Belongs to the chalcone stilbene synthases family	GO:0000325,GO:0001101,GO:0005575,GO:0005622,GO:0005623,GO:0005634,GO:0005737,GO:0005773,GO:0005774,GO:0005783,GO:0006810,GO:0006950,GO:0006979,GO:0008150,GO:0008152,GO:0009058,GO:0009314,GO:0009411,GO:0009416,GO:0009611,GO:0009628,GO:0009629,GO:0009705,GO:0009719,GO:0009725,GO:0009733,GO:0009753,GO:0009812,GO:0009813,GO:0009889,GO:0009914,GO:0009926,GO:0009962,GO:0010033,GO:0010224,GO:0010817,GO:…	2.3.1.217,2.3.1.74
PMJ04709-RA	Belongs to the peptidase S10 family	GO:0003674,GO:0003824,GO:0008150,GO:0008152,GO:0016740,GO:0016746,GO:0016747,GO:0016752,GO:0019748	2.3.1.91
PMJ04714-RA	Belongs to the peptidase S10 family	GO:0003674,GO:0003824,GO:0008150,GO:0008152,GO:0016740,GO:0016746,GO:0016747,GO:0016752,GO:0019748	2.3.1.91
PMJ07582-RA	Belongs to the peptidase S10 family	GO:0003674,GO:0003824,GO:0008150,GO:0008152,GO:0016740,GO:0016746,GO:0016747,GO:0016752,GO:0019748	2.3.1.91
PMJ19561-RA	Belongs to the peptidase S10 family	GO:0003674,GO:0003824,GO:0008150,GO:0008152,GO:0016740,GO:0016746,GO:0016747,GO:0016752,GO:0019748	2.3.1.91
PMJ19562-RA	Belongs to the peptidase S10 family	GO:0003674,GO:0003824,GO:0008150,GO:0008152,GO:0016740,GO:0016746,GO:0016747,GO:0016752,GO:0019748	2.3.1.91
PMJ19570-RA	Belongs to the peptidase S10 family	GO:0003674,GO:0003824,GO:0008150,GO:0008152,GO:0016740,GO:0016746,GO:0016747,GO:0016752,GO:0019748	2.3.1.91
PMJ19573-RA	Belongs to the peptidase S10 family	GO:0003674,GO:0003824,GO:0008150,GO:0008152,GO:0016740,GO:0016746,GO:0016747,GO:0016752,GO:0019748	2.3.1.91
PMJ19574-RA	Belongs to the peptidase S10 family	GO:0003674,GO:0003824,GO:0008150,GO:0008152,GO:0016740,GO:0016746,GO:0016747,GO:0016752,GO:0019748	2.3.1.91
PMJ19576-RA	Belongs to the peptidase S10 family	GO:0003674,GO:0003824,GO:0008150,GO:0008152,GO:0016740,GO:0016746,GO:0016747,GO:0016752,GO:0019748	2.3.1.91
PMJ19578-RA	Belongs to the peptidase S10 family	GO:0003674,GO:0003824,GO:0008150,GO:0008152,GO:0016740,GO:0016746,GO:0016747,GO:0016752,GO:0019748	2.3.1.91
PMJ19579-RA	Belongs to the peptidase S10 family	GO:0003674,GO:0003824,GO:0008150,GO:0008152,GO:0016740,GO:0016746,GO:0016747,GO:0016752,GO:0019748	2.3.1.91
PMJ19580-RA	Belongs to the peptidase S10 family	GO:0003674,GO:0003824,GO:0008150,GO:0008152,GO:0016740,GO:0016746,GO:0016747,GO:0016752,GO:0019748	2.3.1.91
PMJ19588-RA	Belongs to the peptidase S10 family	GO:0003674,GO:0003824,GO:0008150,GO:0008152,GO:0016740,GO:0016746,GO:0016747,GO:0016752,GO:0019748	2.3.1.91
PMJ21454-RA	Belongs to the peptidase S10 family	GO:0003674,GO:0003824,GO:0008150,GO:0008152,GO:0016740,GO:0016746,GO:0016747,GO:0016752,GO:0019748	2.3.1.91
PMJ21463-RA	Belongs to the peptidase S10 family	GO:0003674,GO:0003824,GO:0008150,GO:0008152,GO:0016740,GO:0016746,GO:0016747,GO:0016752,GO:0019748	2.3.1.91
PMJ25452-RA	Belongs to the peptidase S10 family	GO:0003674,GO:0003824,GO:0008150,GO:0008152,GO:0016740,GO:0016746,GO:0016747,GO:0016752,GO:0019748	2.3.1.91
PMJ25459-RA	Belongs to the peptidase S10 family	GO:0003674,GO:0003824,GO:0008150,GO:0008152,GO:0016740,GO:0016746,GO:0016747,GO:0016752,GO:0019748	2.3.1.91
PMJ05991-RA	Belongs to the glycosyl hydrolase 1 family	-	3.2.1.118,3.2.1.21
PMJ27567-RA	Beta-glucosidase	GO:0003674,GO:0003824,GO:0004553,GO:0005575,GO:0005622,GO:0005623,GO:0005737,GO:0008422,GO:0009507,GO:0009536,GO:0015923,GO:0015925,GO:0015926,GO:0015928,GO:0016162,GO:0016787,GO:0016798,GO:0043226,GO:0043227,GO:0043229,GO:0043231,GO:0044424,GO:0044444,GO:0044464,GO:0097599	3.2.1.186,3.2.1.188,3.2.1.21
PMJ31030-RA	Beta-glucosidase	GO:0003674,GO:0003824,GO:0004553,GO:0005575,GO:0005622,GO:0005623,GO:0005737,GO:0008422,GO:0009507,GO:0009536,GO:0015923,GO:0015925,GO:0015926,GO:0015928,GO:0016162,GO:0016787,GO:0016798,GO:0043226,GO:0043227,GO:0043229,GO:0043231,GO:0044424,GO:0044444,GO:0044464,GO:0097599	3.2.1.186,3.2.1.188,3.2.1.21
PMJ31031-RA	Beta-glucosidase	GO:0003674,GO:0003824,GO:0004553,GO:0005575,GO:0005622,GO:0005623,GO:0005737,GO:0008422,GO:0009507,GO:0009536,GO:0015923,GO:0015925,GO:0015926,GO:0015928,GO:0016162,GO:0016787,GO:0016798,GO:0043226,GO:0043227,GO:0043229,GO:0043231,GO:0044424,GO:0044444,GO:0044464,GO:0097599	3.2.1.186,3.2.1.188,3.2.1.21
PMJ31033-RA	Beta-glucosidase	GO:0003674,GO:0003824,GO:0004553,GO:0005575,GO:0005622,GO:0005623,GO:0005737,GO:0008422,GO:0009507,GO:0009536,GO:0015923,GO:0015925,GO:0015926,GO:0015928,GO:0016162,GO:0016787,GO:0016798,GO:0043226,GO:0043227,GO:0043229,GO:0043231,GO:0044424,GO:0044444,GO:0044464,GO:0097599	3.2.1.186,3.2.1.188,3.2.1.21
PMJ10075-RA	Lysosomal beta glucosidase	GO:0000272,GO:0003674,GO:0003824,GO:0004553,GO:0005575,GO:0005623,GO:0005886,GO:0005975,GO:0005976,GO:0008150,GO:0008152,GO:0008422,GO:0009056,GO:0009057,GO:0009251,GO:0015926,GO:0016020,GO:0016052,GO:0016787,GO:0016798,GO:0042597,GO:0043170,GO:0044042,GO:0044238,GO:0044464,GO:0071704,GO:0071944,GO:1901575	3.2.1.21
PMJ10076-RA	Lysosomal beta glucosidase	GO:0000272,GO:0003674,GO:0003824,GO:0004553,GO:0005575,GO:0005623,GO:0005886,GO:0005975,GO:0005976,GO:0008150,GO:0008152,GO:0008422,GO:0009056,GO:0009057,GO:0009251,GO:0015926,GO:0016020,GO:0016052,GO:0016787,GO:0016798,GO:0042597,GO:0043170,GO:0044042,GO:0044238,GO:0044464,GO:0071704,GO:0071944,GO:1901575	3.2.1.21
PMJ10077-RA	Lysosomal beta glucosidase	GO:0000272,GO:0003674,GO:0003824,GO:0004553,GO:0005575,GO:0005623,GO:0005886,GO:0005975,GO:0005976,GO:0008150,GO:0008152,GO:0008422,GO:0009056,GO:0009057,GO:0009251,GO:0015926,GO:0016020,GO:0016052,GO:0016787,GO:0016798,GO:0042597,GO:0043170,GO:0044042,GO:0044238,GO:0044464,GO:0071704,GO:0071944,GO:1901575	3.2.1.21
PMJ10078-RA	Lysosomal beta glucosidase	GO:0000272,GO:0003674,GO:0003824,GO:0004553,GO:0005575,GO:0005623,GO:0005886,GO:0005975,GO:0005976,GO:0008150,GO:0008152,GO:0008422,GO:0009056,GO:0009057,GO:0009251,GO:0015926,GO:0016020,GO:0016052,GO:0016787,GO:0016798,GO:0042597,GO:0043170,GO:0044042,GO:0044238,GO:0044464,GO:0071704,GO:0071944,GO:1901575	3.2.1.21
PMJ14727-RA	Belongs to the glycosyl hydrolase 1 family	GO:0003674,GO:0003824,GO:0004553,GO:0004567,GO:0005575,GO:0005618,GO:0005622,GO:0005623,GO:0005737,GO:0005829,GO:0005840,GO:0008150,GO:0008152,GO:0008422,GO:0009505,GO:0015923,GO:0015926,GO:0016787,GO:0016798,GO:0022626,GO:0030312,GO:0032991,GO:0043226,GO:0043228,GO:0043229,GO:0043232,GO:0044424,GO:0044444,GO:0044445,GO:0044464,GO:0047668,GO:0071704,GO:0071944,GO:0080079,GO:0080081,GO:0080082,GO:…	3.2.1.21
PMJ16621-RA	Belongs to the glycosyl hydrolase 1 family	GO:0003674,GO:0003824,GO:0004553,GO:0008150,GO:0008152,GO:0008422,GO:0015926,GO:0016787,GO:0016798,GO:0071704,GO:1901135,GO:1901657	3.2.1.21
PMJ16622-RA	Belongs to the glycosyl hydrolase 1 family	GO:0003674,GO:0003824,GO:0004553,GO:0008150,GO:0008152,GO:0008422,GO:0015926,GO:0016787,GO:0016798,GO:0071704,GO:1901135,GO:1901657	3.2.1.21
PMJ17724-RA	Belongs to the glycosyl hydrolase 1 family	GO:0003674,GO:0003824,GO:0004553,GO:0005575,GO:0005618,GO:0005623,GO:0008150,GO:0008152,GO:0008422,GO:0009505,GO:0015926,GO:0016787,GO:0016798,GO:0030312,GO:0044464,GO:0071704,GO:0071944,GO:1901135,GO:1901657	3.2.1.21
PMJ17989-RA	Belongs to the glycosyl hydrolase 1 family	GO:0000160,GO:0000302,GO:0002218,GO:0002252,GO:0002253,GO:0002376,GO:0002682,GO:0002684,GO:0003674,GO:0003824,GO:0004553,GO:0005575,GO:0005622,GO:0005623,GO:0005737,GO:0005829,GO:0006950,GO:0006952,GO:0006955,GO:0006979,GO:0007154,GO:0007165,GO:0008150,GO:0008152,GO:0008422,GO:0009605,GO:0009607,GO:0009617,GO:0009682,GO:0009719,GO:0009723,GO:0009725,GO:0009755,GO:0009866,GO:0009873,GO:0009987,GO:…	3.2.1.21
PMJ19653-RA	Belongs to the glycosyl hydrolase 1 family	GO:0003674,GO:0003824,GO:0004553,GO:0004565,GO:0005575,GO:0005576,GO:0005622,GO:0005623,GO:0005737,GO:0008150,GO:0008152,GO:0008422,GO:0009507,GO:0009536,GO:0015925,GO:0015926,GO:0016787,GO:0016798,GO:0033907,GO:0042973,GO:0043226,GO:0043227,GO:0043229,GO:0043231,GO:0044424,GO:0044444,GO:0044464,GO:0048046,GO:0071704,GO:0080079,GO:0080083,GO:1901135,GO:1901657	3.2.1.21
PMJ01340-RA	Belongs to the glycosyl hydrolase 1 family	GO:0003674,GO:0003824,GO:0004553,GO:0005575,GO:0005622,GO:0005623,GO:0005737,GO:0005773,GO:0005777,GO:0008150,GO:0008152,GO:0008422,GO:0009628,GO:0009812,GO:0015926,GO:0016787,GO:0016798,GO:0042440,GO:0042579,GO:0043226,GO:0043227,GO:0043229,GO:0043231,GO:0044424,GO:0044444,GO:0044464,GO:0046283,GO:0050896,GO:0071704,GO:0080167,GO:1901135,GO:1901657	3.2.1.21,3.5.2.17
PMJ23954-RA	Belongs to the glycosyl hydrolase 1 family	GO:0003674,GO:0003824,GO:0004553,GO:0005575,GO:0005622,GO:0005623,GO:0005737,GO:0005773,GO:0005777,GO:0008150,GO:0008152,GO:0008422,GO:0009628,GO:0009812,GO:0015926,GO:0016787,GO:0016798,GO:0042440,GO:0042579,GO:0043226,GO:0043227,GO:0043229,GO:0043231,GO:0044424,GO:0044444,GO:0044464,GO:0046283,GO:0050896,GO:0071704,GO:0080167,GO:1901135,GO:1901657	3.2.1.21,3.5.2.17
PMJ23967-RA	Belongs to the glycosyl hydrolase 1 family	GO:0003674,GO:0003824,GO:0004553,GO:0005575,GO:0005622,GO:0005623,GO:0005737,GO:0005773,GO:0005777,GO:0008150,GO:0008152,GO:0008422,GO:0009628,GO:0009812,GO:0015926,GO:0016787,GO:0016798,GO:0042440,GO:0042579,GO:0043226,GO:0043227,GO:0043229,GO:0043231,GO:0044424,GO:0044444,GO:0044464,GO:0046283,GO:0050896,GO:0071704,GO:0080167,GO:1901135,GO:1901657	3.2.1.21,3.5.2.17
PMJ23968-RA	Belongs to the glycosyl hydrolase 1 family	GO:0003674,GO:0003824,GO:0004553,GO:0005575,GO:0005622,GO:0005623,GO:0005737,GO:0005773,GO:0005777,GO:0008150,GO:0008152,GO:0008422,GO:0009628,GO:0009812,GO:0015926,GO:0016787,GO:0016798,GO:0042440,GO:0042579,GO:0043226,GO:0043227,GO:0043229,GO:0043231,GO:0044424,GO:0044444,GO:0044464,GO:0046283,GO:0050896,GO:0071704,GO:0080167,GO:1901135,GO:1901657	3.2.1.21,3.5.2.17
PMJ23970-RA	Belongs to the glycosyl hydrolase 1 family	GO:0003674,GO:0003824,GO:0004553,GO:0005575,GO:0005622,GO:0005623,GO:0005737,GO:0005773,GO:0005777,GO:0008150,GO:0008152,GO:0008422,GO:0009628,GO:0009812,GO:0015926,GO:0016787,GO:0016798,GO:0042440,GO:0042579,GO:0043226,GO:0043227,GO:0043229,GO:0043231,GO:0044424,GO:0044444,GO:0044464,GO:0046283,GO:0050896,GO:0071704,GO:0080167,GO:1901135,GO:1901657	3.2.1.21,3.5.2.17
PMJ23972-RA	Belongs to the glycosyl hydrolase 1 family	GO:0003674,GO:0003824,GO:0004553,GO:0005575,GO:0005622,GO:0005623,GO:0005737,GO:0005773,GO:0005777,GO:0008150,GO:0008152,GO:0008422,GO:0009628,GO:0009812,GO:0015926,GO:0016787,GO:0016798,GO:0042440,GO:0042579,GO:0043226,GO:0043227,GO:0043229,GO:0043231,GO:0044424,GO:0044444,GO:0044464,GO:0046283,GO:0050896,GO:0071704,GO:0080167,GO:1901135,GO:1901657	3.2.1.21,3.5.2.17
PMJ28953-RA	Belongs to the glycosyl hydrolase 1 family	GO:0003674,GO:0003824,GO:0004553,GO:0005575,GO:0005622,GO:0005623,GO:0005737,GO:0005773,GO:0005777,GO:0008150,GO:0008152,GO:0008422,GO:0009628,GO:0009812,GO:0015926,GO:0016787,GO:0016798,GO:0042440,GO:0042579,GO:0043226,GO:0043227,GO:0043229,GO:0043231,GO:0044424,GO:0044444,GO:0044464,GO:0046283,GO:0050896,GO:0071704,GO:0080167,GO:1901135,GO:1901657	3.2.1.21,3.5.2.17
PMJ28954-RA	Belongs to the glycosyl hydrolase 1 family	GO:0003674,GO:0003824,GO:0004553,GO:0005575,GO:0005622,GO:0005623,GO:0005737,GO:0005773,GO:0005777,GO:0008150,GO:0008152,GO:0008422,GO:0009628,GO:0009812,GO:0015926,GO:0016787,GO:0016798,GO:0042440,GO:0042579,GO:0043226,GO:0043227,GO:0043229,GO:0043231,GO:0044424,GO:0044444,GO:0044464,GO:0046283,GO:0050896,GO:0071704,GO:0080167,GO:1901135,GO:1901657	3.2.1.21,3.5.2.17
PMJ28955-RA	Belongs to the glycosyl hydrolase 1 family	GO:0003674,GO:0003824,GO:0004553,GO:0005575,GO:0005622,GO:0005623,GO:0005737,GO:0005773,GO:0005777,GO:0008150,GO:0008152,GO:0008422,GO:0009628,GO:0009812,GO:0015926,GO:0016787,GO:0016798,GO:0042440,GO:0042579,GO:0043226,GO:0043227,GO:0043229,GO:0043231,GO:0044424,GO:0044444,GO:0044464,GO:0046283,GO:0050896,GO:0071704,GO:0080167,GO:1901135,GO:1901657	3.2.1.21,3.5.2.17
PMJ28956-RA	Belongs to the glycosyl hydrolase 1 family	GO:0003674,GO:0003824,GO:0004553,GO:0005575,GO:0005622,GO:0005623,GO:0005737,GO:0005773,GO:0005777,GO:0008150,GO:0008152,GO:0008422,GO:0009628,GO:0009812,GO:0015926,GO:0016787,GO:0016798,GO:0042440,GO:0042579,GO:0043226,GO:0043227,GO:0043229,GO:0043231,GO:0044424,GO:0044444,GO:0044464,GO:0046283,GO:0050896,GO:0071704,GO:0080167,GO:1901135,GO:1901657	3.2.1.21,3.5.2.17
PMJ28957-RA	Belongs to the glycosyl hydrolase 1 family	GO:0003674,GO:0003824,GO:0004553,GO:0005575,GO:0005622,GO:0005623,GO:0005737,GO:0005773,GO:0005777,GO:0008150,GO:0008152,GO:0008422,GO:0009628,GO:0009812,GO:0015926,GO:0016787,GO:0016798,GO:0042440,GO:0042579,GO:0043226,GO:0043227,GO:0043229,GO:0043231,GO:0044424,GO:0044444,GO:0044464,GO:0046283,GO:0050896,GO:0071704,GO:0080167,GO:1901135,GO:1901657	3.2.1.21,3.5.2.17
PMJ28958-RA	Belongs to the glycosyl hydrolase 1 family	GO:0003674,GO:0003824,GO:0004553,GO:0005575,GO:0005622,GO:0005623,GO:0005737,GO:0005773,GO:0005777,GO:0008150,GO:0008152,GO:0008422,GO:0009628,GO:0009812,GO:0015926,GO:0016787,GO:0016798,GO:0042440,GO:0042579,GO:0043226,GO:0043227,GO:0043229,GO:0043231,GO:0044424,GO:0044444,GO:0044464,GO:0046283,GO:0050896,GO:0071704,GO:0080167,GO:1901135,GO:1901657	3.2.1.21,3.5.2.17
PMJ28959-RA	Belongs to the glycosyl hydrolase 1 family	GO:0003674,GO:0003824,GO:0004553,GO:0005575,GO:0005622,GO:0005623,GO:0005737,GO:0005773,GO:0005777,GO:0008150,GO:0008152,GO:0008422,GO:0009628,GO:0009812,GO:0015926,GO:0016787,GO:0016798,GO:0042440,GO:0042579,GO:0043226,GO:0043227,GO:0043229,GO:0043231,GO:0044424,GO:0044444,GO:0044464,GO:0046283,GO:0050896,GO:0071704,GO:0080167,GO:1901135,GO:1901657	3.2.1.21,3.5.2.17
PMJ12410-RA	Phenylalanine ammonia-lyase	GO:0001101,GO:0003674,GO:0003824,GO:0005575,GO:0005622,GO:0005623,GO:0005737,GO:0005829,GO:0006082,GO:0006464,GO:0006508,GO:0006511,GO:0006725,GO:0006807,GO:0006950,GO:0006979,GO:0007275,GO:0008150,GO:0008152,GO:0009056,GO:0009057,GO:0009058,GO:0009314,GO:0009411,GO:0009414,GO:0009415,GO:0009416,GO:0009555,GO:0009628,GO:0009636,GO:0009696,GO:0009698,GO:0009699,GO:0009719,GO:0009725,GO:0009739,GO:…	4.3.1.24,4.3.1.25
PMJ00113-RA	4-coumarate-coa ligase	-	6.2.1.12
PMJ08171-RA	4-coumarate--CoA ligase 2	GO:0003674,GO:0003824,GO:0006725,GO:0007275,GO:0008150,GO:0008152,GO:0009555,GO:0009653,GO:0009698,GO:0009987,GO:0010208,GO:0010584,GO:0010927,GO:0016043,GO:0016207,GO:0016405,GO:0016874,GO:0016877,GO:0016878,GO:0019748,GO:0022607,GO:0030198,GO:0032501,GO:0032502,GO:0032989,GO:0043062,GO:0044085,GO:0044237,GO:0045229,GO:0048229,GO:0048646,GO:0048856,GO:0048869,GO:0071704,GO:0071840,GO:0085029,GO:…	6.2.1.12
PMJ16104-RA	ligase activity	GO:0003674,GO:0003824,GO:0005575,GO:0005622,GO:0005623,GO:0005737,GO:0005777,GO:0006732,GO:0006733,GO:0006743,GO:0006744,GO:0008150,GO:0008152,GO:0009058,GO:0009108,GO:0009987,GO:0016405,GO:0016874,GO:0016877,GO:0042180,GO:0042181,GO:0042579,GO:0043226,GO:0043227,GO:0043229,GO:0043231,GO:0044237,GO:0044249,GO:0044281,GO:0044283,GO:0044424,GO:0044444,GO:0044464,GO:0051186,GO:0051188,GO:0071704,GO:…	6.2.1.12
PMJ16108-RA	4-coumarate-coa ligase	GO:0003674,GO:0003824,GO:0006725,GO:0007275,GO:0008150,GO:0008152,GO:0009555,GO:0009653,GO:0009698,GO:0009987,GO:0010208,GO:0010584,GO:0010927,GO:0016043,GO:0016207,GO:0016405,GO:0016874,GO:0016877,GO:0016878,GO:0019748,GO:0022607,GO:0030198,GO:0032501,GO:0032502,GO:0032989,GO:0043062,GO:0044085,GO:0044237,GO:0045229,GO:0048229,GO:0048646,GO:0048856,GO:0048869,GO:0071704,GO:0071840,GO:0085029,GO:…	6.2.1.12
PMJ18275-RA	AMP-binding enzyme	GO:0003674,GO:0003824,GO:0005575,GO:0005622,GO:0005623,GO:0005737,GO:0006725,GO:0008150,GO:0008152,GO:0009058,GO:0009698,GO:0009699,GO:0009987,GO:0016207,GO:0016405,GO:0016874,GO:0016877,GO:0016878,GO:0019438,GO:0019748,GO:0044237,GO:0044249,GO:0044424,GO:0044464,GO:0044550,GO:0071704,GO:1901360,GO:1901362,GO:1901576	6.2.1.12
PMJ19344-RA	AMP-binding enzyme	GO:0003674,GO:0003824,GO:0005575,GO:0005622,GO:0005623,GO:0005737,GO:0006725,GO:0008150,GO:0008152,GO:0009058,GO:0009698,GO:0009699,GO:0009987,GO:0016207,GO:0016405,GO:0016874,GO:0016877,GO:0016878,GO:0019438,GO:0019748,GO:0044237,GO:0044249,GO:0044424,GO:0044464,GO:0044550,GO:0071704,GO:1901360,GO:1901362,GO:1901576	6.2.1.12
PMJ30287-RA	4-coumarate--CoA ligase-like	GO:0003674,GO:0003824,GO:0004321,GO:0005575,GO:0005622,GO:0005623,GO:0005737,GO:0005777,GO:0006082,GO:0008150,GO:0008152,GO:0009058,GO:0009694,GO:0009695,GO:0009987,GO:0010817,GO:0016053,GO:0016408,GO:0016740,GO:0016746,GO:0016747,GO:0019752,GO:0032787,GO:0042445,GO:0042446,GO:0042579,GO:0043226,GO:0043227,GO:0043229,GO:0043231,GO:0043436,GO:0044237,GO:0044249,GO:0044281,GO:0044283,GO:0044424,GO:…	6.2.1.12

## Sheet: Supplementary Data 8
Table S8: Curated volatiles identified using GC-HRMS in positive/negative mode
(A) Positive Ion Mode
Component RT (min)	Component RI	Libary RI	Compound Name	CAS#	Match factor	% area	Class
1.1	792	-	Dithioxomethane	75-15-0	83	2.05	Oxygenated hydrocarbon
2.22	818	803	Hexanal	66-25-1	81	4.92	Oxygenated hydrocarbon
2.93	834	806	(2E)-3-Methyl-2,4-pentadien-1-ol	1572-08-3	85	4.16	Oxygenated hydrocarbon
3.12	840	836	2-Heptene, 2,6-dimethyl-	5557-98-2	83	1.14	Hydrocarbon
5.58	895	913	2-Heptenal, (E)-	18829-55-5	84	0.8	Oxygenated hydrocarbon
5.74	899	919	2,4-Heptadien-6-ynal, (E,E)-	7200-04-06	83	1.95	Oxygenated hydrocarbon
7.19	932	-	Cyclohexene, butenyl-	74664-14-5	83	2.44	Hydrocarbon
7.93	949	964	3-iodanyl-1-methyl-bicyclo[1.1.1]pentane	997231-27-9	84	0.24	Hydrocarbon
9	974	977	Cyclopentanecarboxaldehyde, 2-methyl-3-methylene-	997030-86-6	87	2.47	Oxygenated hydrocarbon
9.8	992	-	(4E)-hepta-1,2,4,6-tetraene	69961-24-6	81	2.43	Hydrocarbon
10.75	1014	1013	(E)-Oct-2-enal	2548-87-0	84	3.5	Oxygenated hydrocarbon
11.54	1032	1059	1-Octanol	111-87-5	90	0.23	Oxygenated hydrocarbon
11.74	1038	1014	p-Cresol	106-44-5	89	0.63	Oxygenated hydrocarbon
12.68	1058	1060	Benzoic acid, methyl ester	93-58-3	90	0.24	Esters
13.1	1068	1082	Linalool	78-70-6	93	0.32	Oxygenated monoterpene
13.38	1074	1104	Nonanal	124-19-6	86	4.39	Oxygenated hydrocarbon
15.54	1124	1138	3-Decene, 2,2-dimethyl-, (E)-	55499-02-0	87	0.73	Hydrocarbon
15.89	1132	1120	2,6-Nonadienal, (E,Z)-	557-48-2	81	12.66	Oxygenated hydrocarbon
16.34	1142	1112	2-Nonenal, (E)-	18829-56-6	84	19.18	Oxygenated hydrocarbon
16.37	1143	1160	Acetic acid, phenylmethyl ester	140-11-4	84	4.58	Esters
16.63	1148	1167	3-Nonen-1-ol, (Z)-	10340-23-5	60	0.56	Oxygenated hydrocarbon
17.02	1157	1164	dl-Menthol	89-78-1	81	0.16	Oxygenated monoterpene
20.17	1230	1240	4-Oxononanal	997087-00-4	84	0.26	Oxygenated hydrocarbon
20.99	1249	1233	2,4-Pentadien-1-ol, 3-pentyl-, (2Z)-	997083-67-1	66	0.57	Oxygenated monoterpene
21.79	1268	-	Cyclohexene, butenyl-	74664-14-5	86	0.3	Hydrocarbon
25.56	1360	1331	Propanoic acid, 2-methyl-, 3-hydroxy-2,2,4-trimethylpentyl ester	77-68-9	86	2.84	Esters
26.49	1383	1392	Vanillin	121-33-5	88	0.41	Phenolic compound
27.44	1407	1407	Bicyclo[5.2.0]nonane, 2-methylene-4,8,8-trimethyl-4-vinyl-	242794-76-9	73	5.09	Sesquiterpene hydrocarbon
28.62	1438	1420	5,9-Undecadien-2-one, 6,10-dimethyl-, (Z)-	3879-26-3	80	0.28	Oxygenated hydrocarbon
28.82	1443	1469	.beta.-Selinene	17066-67-0	82	0.69	Sesquiterpene hydrocarbon
29.74	1467	1457	trans-.beta.-Ionone	79-77-6	89	0.57	Carotenoid derivative
30.73	1493	1512	Pentadecane	629-62-9	96	0.32	Hydrocarbon
30.8	1495	1458	.alpha.-Farnesene	502-61-4	84	0.29	Sesquiterpene hydrocarbon
33.03	1557	1570	Dodecanoic acid	143-07-7	81	0.16	Oxygenated hydrocarbon
33.77	1578	1605	2,2,4-Trimethyl-1,3-pentanediol diisobutyrate	6846-50-0	89	4.39	plasticizer
34.34	1593	1612	Hexadecane	544-76-3	89	0.57	Hydrocarbon
36.63	1660	1706	Naphthalene, 1,6-dimethyl-4-(1-methylethyl)-	483-78-3	84	0.25	Sesquiterpene hydrocarbon
37.75	1693	1711	Heptadecane	629-78-7	91	0.83	Hydrocarbon
41	1794	1810	Octadecane	593-45-3	91	0.49	Hydrocarbon
41	1754	1733	Benzyl Benzoate	120-51-4	81	0.31	Esters
41.47	1906	1901	Oxirane, hexadecyl-	7390-81-0	84	0.31	Oxygenated hydrocarbon
44.56	1991	1976	Palmitoleic acid	373-49-9	89	0.35	Oxygenated hydrocarbon
48.06	2084	2077	Heptadecanoic acid, ethyl ester	14010-23-2	87	0.63	Esters
51.72	2191	2208	Docosane	629-97-0	85	0.46	Hydrocarbon
54.79	2290	2307	Tricosane	638-67-5	88	0.32	Hydrocarbon
57.65	2393	2407	Tetracosane	646-31-1	82	7.21	Hydrocarbon
60.29	2489	2506	Pentacosane	629-99-2	87	0.47	Hydrocarbon
62.8	2588	2606	Hexacosane	630-01-3	87	1.56	Hydrocarbon
(B) Negative Ion Mode
Component RT (min)	Component RI	Library RI	Compound Name	CAS#	Match Factor	% area	Class
1.11	792	-	Dithioxomethane	75-15-0	83	6.28	Oxygenated hydrocarbon
2.22	818	806	Hexanal	66-25-1	85	2.29	Oxygenated hydrocarbon
2.93	834	836	3-Methylpenta-1,3-diene-5-ol, (E)-	1572-08-3	85	3.06	Oxygenated hydrocarbon
5.75	899	919	2,4-Heptadien-6-ynal, (E,E)-	7200-04-06	86	11.67	Oxygenated hydrocarbon
7.2	932	-	Cyclohexene, butenyl-	74664-14-5	85	0.52	hydrocarbon
9	974	977	Cyclopentanecarboxaldehyde, 2-methyl-3-methylene-	997030-86-7	82	0.68	Oxygenated hydrocarbon
9.79	992	-	(4E)-hepta-1,2,4,6-tetraene	69961-24-6	85	0.74	Hydrocarbon
10.74	1014	1013	2-Octenal, (E)-	2548-87-0	88	1.36	Oxygenated hydrocarbon
13.1	1068	1082	Linalool	78-70-6	88	2.08	Oxygenated monoterpene
13.37	1074	1104	Nonanal	124-19-6	80	1.68	Oxygenated hydrocarbon
15.9	1133	1120	2,6-Nonadienal, (E,Z)-	557-48-2	84	23.45	Oxygenated hydrocarbon
16.29	1141	1112	2-Nonenal, (E)-	18829-56-6	84	20.5	Oxygenated hydrocarbon
18.45	1190	1204	Decanal	112-31-2	86	1.34	Oxygenated hydrocarbon
18.89	1200	1204	1-Cyclohexene-1-carboxaldehyde, 2,6,6-trimethyl-	432-25-7	83	0.26	Oxygenated monoterpene
21.6	1264	1285	Dodecane, 4,6-dimethyl-	61141-72-8	82	0.21	Hydrocarbon
22.41	1283	1292	Cyclopentane, 3-hexyl-1,1-dimethyl-	61142-65-2	85	1.44	Hydrocarbon
22.98	1296	1293	2-methoxy-4-vinyl-phenol	7786-61-0	93	0.53	Phenolic compound
24.9	1344	1357	1-Undecanol	112-42-5	89	3.59	Oxygenated hydrocarbon
25.7	1364	1344	.alpha.-Cubebene	17699-14-8	90	1.76	Sesquiterpene hydrocarbon
25.86	1368	1349	Tridecane, 6-methyl-	13287-21-3	83	0.89	lipid
26.54	1384	1379	Formic acid, decyl ester	5451-52-5	84	0.82	lipid
28.62	1438	1420	5,9-Undecadien-2-one, 6,10-dimethyl-, (Z)-	3879-26-3	86	2.22	Oxygenated hydrocarbon
29.21	1454	1419	2,6,10-Trimethyltridecane	3891-99-4	82	2.57	Hydrocarbon
29.6	1464	1440	cis-muurola-3,5-diene	997220-78-6	80	0.28	Sesquiterpene hydrocarbon
30.42	1485	1478	Formic acid, undecyl ester	997207-25-8	88	0.32	Esters
30.72	1493	1512	Pentadecane	629-62-9	91	0.2	Hydrocarbon
31.22	1507	1469	.delta.-Cadinene	483-76-1	84	1.13	Sesquiterpene hydrocarbon
32.03	1529	1547	.alpha.-Calacorene	21391-99-1	88	0.42	Oxygenated sesquiterpene
36.63	1660	1706	Naphthalene, 1,6-dimethyl-4-(1-methylethyl)-	483-78-3	83	0.24	Sesquiterpene hydrocarbon
38.63	1720	1701	1-Heptadecene	6765-39-5	86	2.37	Hydrocarbon
41.47	1906	1901	Oxirane, hexadecyl-	7390-81-0	91	0.3	Oxygenated hydrocarbon
48.05	2084	2077	Heptadecanoic acid, ethyl ester	14010-23-2	82	0.31	Esters
51.49	2184	2193	Ethyl (9Z,12Z)-9,12-octadecadienoate	544-35-4	90	0.37	Oxygenated hydrocarbon
51.87	2195	2168	Phytol	10236-16-5	87	0.92	Oxygenated diterpene
57.63	2392	2407	Tetracosane	646-31-1	90	1.82	Hydrocarbon

## Sheet: Supplementary Data 9
Table S9: Curated Volatile identified using GC-HRMS and their smell profile
Tissue	Component RT (min)	Component RI	Libary RI	Compound Name	CAS#	Match factor	% area	Class	odor profile
Floral	15.9	1133	1120	2,6-Nonadienal, (E,Z)-	557-48-2	84	23.45	Oxygenated hydrocarbon	Dry, Floral, Fruity, Green, Waxy
Floral	16.29	1141	1112	2-Nonenal, (E)-	18829-56-6	84	20.5	Oxygenated hydrocarbon	Food, Fruity, Grains, Green, Lemon, Waxy
Leaf	16.34	1142	1112	2-Nonenal, (E)-	18829-56-6	84	19.18	Oxygenated hydrocarbon	Food, Fruity, Grains, Green, Lemon, Waxy
Leaf	15.89	1132	1120	2,6-Nonadienal, (E,Z)-	557-48-2	81	12.66	Oxygenated hydrocarbon	Dry, Floral, Fruity, Green, Waxy
Floral	5.75	899	919	2,4-Heptadien-6-ynal, (E,E)-	7200-04-06	86	11.67	Oxygenated hydrocarbon
Leaf	57.65	2393	2407	Tetracosane	646-31-1	82	7.21	Hydrocarbon
Floral	1.11	792	-	Dithioxomethane	75-15-0	83	6.28	Oxygenated hydrocarbon
Leaf	27.44	1407	1407	Bicyclo[5.2.0]nonane, 2-methylene-4,8,8-trimethyl-4-vinyl-	242794-76-9	73	5.09	Sesquiterpene hydrocarbon
Leaf	2.22	818	803	Hexanal	66-25-1	81	4.92	Oxygenated hydrocarbon	Clean, Fruity, Grassy,Woody, Ripe/ Unripe, Sharp/ Pungent, Sweet, Terpenes/ Pine
Leaf	16.37	1143	1160	Acetic acid, phenylmethyl ester	140-11-4	84	4.58	Esters	Floral, Food, Fresh, Fruity, Nature, Non-citrus fruity, Sweet
Leaf	33.77	1578	1605	2,2,4-Trimethyl-1,3-pentanediol diisobutyrate	6846-50-0	89	4.39	plasticizer
Leaf	13.38	1074	1104	Nonanal	124-19-6	86	4.39	Oxygenated hydrocarbon	Ammonia, Citrus, Fishy, Floral, Food, Fruity, Fresh, Green, Lemon, Nature, Nutty, Sweet, Terpenes/ Pine,Waxy
Leaf	2.93	834	806	(2E)-3-Methyl-2,4-pentadien-1-ol	1572-08-3	85	4.16	Oxygenated hydrocarbon
Floral	24.9	1344	1357	1-Undecanol	112-42-5	89	3.59	Oxygenated hydrocarbon	Citrus, Floral, Fruity, Fresh, Green, Nature, Sweet, Terpenes/ Pine, Waxy
Leaf	10.75	1014	1013	(E)-Oct-2-enal	2548-87-0	84	3.5	Oxygenated hydrocarbon	Aromatic, Fruity, Green, Herbaceous, Nutty, Spices, Vegetables, Waxy, Woody/ Resinous
Floral	2.93	834	836	3-Methylpenta-1,3-diene-5-ol, (E)-	1572-08-3	85	3.06	Oxygenated hydrocarbon
Leaf	25.56	1360	1331	Propanoic acid, 2-methyl-, 3-hydroxy-2,2,4-trimethylpentyl ester	77-68-9	86	2.84	Esters
Floral	29.21	1454	1419	2,6,10-Trimethyltridecane	3891-99-4	82	2.57	Hydrocarbon
Leaf	9	974	977	Cyclopentanecarboxaldehyde, 2-methyl-3-methylene-	997030-86-6	87	2.47	Oxygenated hydrocarbon
Leaf	7.19	932	-	Cyclohexene, butenyl-	74664-14-5	83	2.44	Hydrocarbon
Leaf	9.8	992	-	(4E)-hepta-1,2,4,6-tetraene	69961-24-6	81	2.43	Hydrocarbon
Floral	38.63	1720	1701	1-Heptadecene	6765-39-5	86	2.37	Hydrocarbon
Floral	2.22	818	806	Hexanal	66-25-1	85	2.29	Oxygenated hydrocarbon	Clean, Fruity, Grassy,Woody, Green, Ripe/ Unripe, Sharp/ Pungent, Sweet, Terpenes/ Pine
Floral	28.62	1438	1420	5,9-Undecadien-2-one, 6,10-dimethyl-, (Z)-	3879-26-3	86	2.22	Oxygenated hydrocarbon	Metallic
Floral	13.1	1068	1082	Linalool	78-70-6	88	2.08	Oxygenated monoterpene	Aromatic,Citrus,Floral,Fragrant/ Fruity,Fruity,Grassy/ Woody,Green,Lemon,Nature,Sweet,Terpenes/ Pine,Waxy
Leaf	1.1	792	-	Dithioxomethane	75-15-0	83	2.05	Oxygenated hydrocarbon
Leaf	5.74	899	919	2,4-Heptadien-6-ynal, (E,E)-	7200-04-06	83	1.95	Oxygenated hydrocarbon
Floral	57.63	2392	2407	Tetracosane	646-31-1	90	1.82	Hydrocarbon
Floral	25.7	1364	1344	.alpha.-Cubebene	17699-14-8	90	1.76	Sesquiterpene hydrocarbon	Aromatic, Fragrant, Herbaceous, Vegetation, Waxy,Woody/ Resinous
Floral	13.37	1074	1104	Nonanal	124-19-6	80	1.68	Oxygenated hydrocarbon	Ammonia, Citrus, Fishy, Floral, Food, Fruity, Fresh, Green, Lemon, Nature, Nutty, Sweet, Terpenes/ Pine,Waxy
Leaf	62.8	2588	2606	Hexacosane	630-01-3	87	1.56	Hydrocarbon
Floral	22.41	1283	1292	Cyclopentane, 3-hexyl-1,1-dimethyl-	61142-65-2	85	1.44	Hydrocarbon
Floral	10.74	1014	1013	(E)-Oct-2-enal	2548-87-0	88	1.36	Oxygenated hydrocarbon	Aromatic, Fruity, Green, Herbaceous, Non-citrus fruity, Nutty, Spices, Waxy, Woody/Resinous
Floral	18.45	1190	1204	Decanal	112-31-2	86	1.34	Oxygenated hydrocarbon	Citrus,Floral, Fruity, Lemon, Nature, Sweet, Waxy
Leaf	3.12	840	836	2-Heptene, 2,6-dimethyl-	5557-98-2	83	1.14	Hydrocarbon
Floral	31.22	1507	1469	.delta.-Cadinene	483-76-1	84	1.13	Sesquiterpene hydrocarbon	Aromatic, Dry,Fragrant, Grassy/ Woody, Herbaceous,Medicinal/ Alcohol/ Phenolic, Minty
Floral	51.87	2195	2168	Phytol	10236-16-5	87	0.92	Oxygenated diterpene	Balsamic, Fruity, Nature, Sweet, Waxy
Floral	25.86	1368	1349	Tridecane, 6-methyl-	13287-21-3	83	0.89	lipid
Leaf	37.75	1693	1711	Heptadecane	629-78-7	91	0.83	Hydrocarbon
Floral	26.54	1384	1379	Formic acid, decyl ester	5451-52-5	84	0.82	lipid	Caramel, Citrus, Floral, Fragrant, Nature
Leaf	5.58	895	913	2-Heptenal, (E)-	18829-55-5	84	0.8	Oxygenated hydrocarbon	Citrus, Fruity, Green, Lemon,Nature, Nutty, Popcorn, Pungent, Spices, Sweet, Terpenes/ Pine
Floral	9.79	992	-	(4E)-hepta-1,2,4,6-tetraene	69961-24-6	85	0.74	Hydrocarbon
Leaf	15.54	1124	1138	3-Decene, 2,2-dimethyl-, (E)-	55499-02-0	87	0.73	Hydrocarbon
Leaf	28.82	1443	1469	.beta.-Selinene	17066-67-0	82	0.69	Sesquiterpene hydrocarbon	Aromatic, Fragrant, Herbaceous, Vegetation, Woody/ Resinous
Floral	9	974	977	Cyclopentanecarboxaldehyde, 2-methyl-3-methylene-	997030-86-7	82	0.68	Oxygenated hydrocarbon
Leaf	48.06	2084	2077	Heptadecanoic acid, ethyl ester	14010-23-2	87	0.63	Esters
Leaf	11.74	1038	1014	p-Cresol	106-44-5	89	0.63	Oxygenated hydrocarbon	Bakery, Floral, Medicinal/ Alcohol / Phenolic, Minty, Sickening, Smokey, Woody
Leaf	20.99	1249	1233	2,4-Pentadien-1-ol, 3-pentyl-, (2Z)-	997083-67-1	66	0.57	Oxygenated monoterpene
Leaf	34.34	1593	1612	Hexadecane	544-76-3	89	0.57	Hydrocarbon
Leaf	29.74	1467	1457	trans-.beta.-Ionone	79-77-6	89	0.57	Carotenoid derivative	Balsamic, Citrus, Floral, Fruity,Grassy, Woody, Nature, Nutty, Plants, Popcorn, Soft floral, Sweet, Vegetation
Leaf	16.63	1148	1167	3-Nonen-1-ol, (Z)-	10340-23-5	60	0.56	Oxygenated hydrocarbon	Earthy,Fruity,Green,Waxy
Floral	22.98	1296	1293	2-methoxy-4-vinyl-phenol	7786-61-0	93	0.53	Phenolic compound	Aromatic, Fruity, Grassy/ Woody,Mossy woods, Nutty, Spices
Floral	7.2	932	-	Cyclohexene, butenyl-	74664-14-5	85	0.52	hydrocarbon
Leaf	41	1794	1810	Octadecane	593-45-3	91	0.49	Hydrocarbon	Chemical/ Hydrocar, Fuel/ Gas Station
Leaf	60.29	2489	2506	Pentacosane	629-99-2	87	0.47	Hydrocarbon
Leaf	51.72	2191	2208	Docosane	629-97-0	85	0.46	Hydrocarbon	Waxy
Floral	32.03	1529	1547	.alpha.-Calacorene	21391-99-1	88	0.42	Oxygenated sesquiterpene	Grassy/ Woody
Leaf	26.49	1383	1392	Vanillin	121-33-5	88	0.41	Phenolic compound	Caramel, Chocolate, Dairy, Fragrant, Medicinal/ Phenolic, Sweet, Woody
Floral	51.49	2184	2193	Ethyl (9Z,12Z)-9,12-octadecadienoate	544-35-4	90	0.37	Oxygenated hydrocarbon	Fruity, Nature, Sweet
Leaf	44.56	1991	1976	Palmitoleic acid	373-49-9	89	0.35	Oxygenated hydrocarbon
Floral	30.42	1485	1478	Formic acid, undecyl ester	997207-25-8	88	0.32	Esters
Leaf	13.1	1068	1082	Linalool	78-70-6	93	0.32	Oxygenated monoterpene	Aromatic,Citrus,Floral,Fragrant/ Fruity,Fruity,Grassy/ Woody,Green,Lemon,Nature,Sweet,Terpenes/ Pine,Waxy
Leaf	30.73	1493	1512	Pentadecane	629-62-9	96	0.32	Hydrocarbon	Waxy
Leaf	54.79	2290	2307	Tricosane	638-67-5	88	0.32	Hydrocarbon	Waxy
Leaf	41	1754	1733	Benzyl Benzoate	120-51-4	81	0.31	Esters	Aromatic, Balsamic, Dairy, Dry fruit, Floral, Fruity, Herbaceous, Nature, Nutty, Popcorn, Sweet, Vegetation, Woody/ Resinous
Floral	48.05	2084	2077	Heptadecanoic acid, ethyl ester	14010-23-2	82	0.31	Esters
Leaf	41.47	1906	1901	Oxirane, hexadecyl-	7390-81-0	84	0.31	Oxygenated hydrocarbon
Leaf	21.79	1268	-	Cyclohexene, butenyl-	74664-14-5	86	0.3	Hydrocarbon
Floral	41.47	1906	1901	Oxirane, hexadecyl-	7390-81-0	91	0.3	Oxygenated hydrocarbon
Leaf	30.8	1495	1458	.alpha.-Farnesene	502-61-4	84	0.29	Sesquiterpene hydrocarbon	Aromatic, Citrus, Floral, Fruity,Grassy/ Woody, Green, Herbaceous, Lemon, Nature, Sweet
Leaf	28.62	1438	1420	5,9-Undecadien-2-one, 6,10-dimethyl-, (Z)-	3879-26-3	80	0.28	Oxygenated hydrocarbon	Metallic
Floral	29.6	1464	1440	cis-muurola-3,5-diene	997220-78-6	80	0.28	Sesquiterpene hydrocarbon
Floral	18.89	1200	1204	1-Cyclohexene-1-carboxaldehyde, 2,6,6-trimethyl-	432-25-7	83	0.26	Oxygenated monoterpene	Aromatic, Clean, Dry woods, Floral, Fruity, Grassy/ Woody, Herbaceous, Nature, Sweet, Tobacco smoke
Leaf	20.17	1230	1240	4-Oxononanal	997087-00-4	84	0.26	Oxygenated hydrocarbon
Leaf	36.63	1660	1706	Naphthalene, 1,6-dimethyl-4-(1-methylethyl)-	483-78-3	84	0.25	Sesquiterpene hydrocarbon
Leaf	7.93	949	964	3-iodanyl-1-methyl-bicyclo[1.1.1]pentane	997231-27-9	84	0.24	Hydrocarbon
Leaf	12.68	1058	1060	Benzoic acid, methyl ester	93-58-3	90	0.24	Esters	Aromatic, Floral, Herbaceous, Medicinal/ Phenolic, Nature, Fruity, Nutty, Plants, Popcorn, Sweet, Vegetables, Woody
Floral	36.63	1660	1706	Naphthalene, 1,6-dimethyl-4-(1-methylethyl)-	483-78-3	83	0.24	Sesquiterpene hydrocarbon
Leaf	11.54	1032	1059	1-Octanol	111-87-5	90	0.23	Oxygenated hydrocarbon	Burnt, Citrus, Earthy, Floral, Fruity, Grassy/ Woody, Lemon, Metallic, Nutty, Sweet, Waxy
Floral	21.6	1264	1285	Dodecane, 4,6-dimethyl-	61141-72-8	82	0.21	Hydrocarbon
Floral	30.72	1493	1512	Pentadecane	629-62-9	91	0.2	Hydrocarbon	Waxy
Leaf	17.02	1157	1164	dl-Menthol	89-78-1	81	0.16	Oxygenated monoterpene	Grassy, Woody, Lemon, Minty, Sweet
Leaf	33.03	1557	1570	Dodecanoic acid	143-07-7	81	0.16	Oxygenated hydrocarbon	Metallic, Waxy

[truncated: 11 more sheets: Supplementary Data 10, Supplementary Data 11, Supplementary Data 12, Supplementary Data 13, Supplementary Data 14, Supplementary Data 15, Supplementary Data 16, Supplementary Data 17, Supplementary Data 18, Supplementary Data 19, Supplementary Data 20]
